# Supplementary material for: Crystal structure of (E)-N′-(3,4-di­fluoro­benzyl­idene)-4-methyl­benzene­sulfono­hydrazide
Source: Acta Crystallogr E Crystallogr Commun. 2015 Sep 17;71(Pt 10):o761. doi: 10.1107/S2056989015016205 (PMC4647373; doi:10.1107/S2056989015016205)
Supplement: Supplementary file 1 [file e-71-0o761-sup1.cif]

##############################################################################
#                                                                            #
# This CIF contains the data in a paper accepted for publication in          #
# Acta Crystallographica Section E. It conforms to the requirements of       #
# Notes for Authors for Acta Crystallographica Section E, and has been       #
# peer reviewed under the auspices of the IUCr Commission on Journals.       #
#                                                                            #
# Full details of the Crystallographic Information File format               #
# are given in the paper "The Crystallographic Information File (CIF):       #
# a New Standard Archive File for Crystallography" by S. R. Hall, F. H.      #
# Allen and I. D. Brown [Acta Cryst. (1991), A47, 655-685].                  #
#                                                                            #
# The current version of the core CIF dictionary is obtainable from          #
# ftp://ftp.iucr.org/pub/cif_core.dic.                                       #
#                                                                            #
# Software is freely available for graphical display of the structure(s)     #
# in this CIF. For information consult the CIF software page                 #
# http://www.iucr.org/resources/cif/software.                                #
#                                                                            #
# This file may be used for bona fide research purposes within the           #
# scientific community so long as proper attribution is given to the journal # 
# article from which it was obtained.                                        #
#                                                                            #
##############################################################################
data_I
_audit_creation_method     SHELXL-97
_database_code_depnum_ccdc_archive     'CCDC 1040450'
_chemical_name_systematic
;\
(<i>E</i>)-<i>N</i>'-(3,4-Difluorobenzylidene)-4-\
methylbenzenesulfonohydrazide
;
_chemical_name_common     ?
_chemical_formula_moiety     'C14 H12 F2 N2 O2 S'
_chemical_formula_sum     'C14 H12 F2 N2 O2 S'
_chemical_formula_iupac     'C14 H12 F2 N2 O2 S'
_chemical_formula_weight     310.32
_chemical_melting_point     426
_symmetry_cell_setting     monoclinic
_symmetry_space_group_name_H-M     'P 21/c'
loop_
    _symmetry_equiv_pos_as_xyz
    'x, y, z'
    '-x, y+1/2, -z+1/2'
    '-x, -y, -z'
    'x, -y-1/2, z-1/2'
_cell_length_a     5.3161(11)
_cell_length_b     15.388(3)
_cell_length_c     17.293(4)
_cell_angle_alpha     90.00
_cell_angle_beta     97.44(3)
_cell_angle_gamma     90.00
_cell_volume     1402.8(5)
_cell_formula_units_Z     4
_cell_measurement_reflns_used     3967
_cell_measurement_theta_min     1.78
_cell_measurement_theta_max     27.88
_cell_measurement_temperature     173(2)
_exptl_crystal_description     'prism'
_exptl_crystal_colour     'colourless'
_exptl_crystal_size_max     0.20
_exptl_crystal_size_mid     0.18
_exptl_crystal_size_min     0.12
_exptl_crystal_density_diffrn     1.469
_exptl_crystal_density_meas     ?
_exptl_crystal_density_method     'not measured'
_exptl_crystal_F_000     640
_exptl_absorpt_coefficient_mu     0.259
_exptl_absorpt_correction_type     multi-scan
_exptl_absorpt_process_details
;
(CrystalClear; Rigaku, 2009)
;
_exptl_absorpt_correction_T_min     0.9501
_exptl_absorpt_correction_T_max     0.9696
_exptl_special_details     ?
_diffrn_ambient_temperature     173(2)
_diffrn_radiation_type     MoK\a
_diffrn_radiation_wavelength     0.71073
_diffrn_radiation_source     'rotating anode'
_diffrn_radiation_monochromator     confocal
_diffrn_measurement_device_type     'Rigaku Saturn'
_diffrn_measurement_method     '\w scans'
_diffrn_detector_area_resol_mean     ?
_diffrn_reflns_number     14131
_diffrn_reflns_av_R_equivalents     0.0466
_diffrn_reflns_av_sigmaI/netI     0.0435
_diffrn_reflns_theta_min     1.78
_diffrn_reflns_theta_max     27.88
_diffrn_reflns_theta_full     27.88
_diffrn_measured_fraction_theta_max     0.997
_diffrn_measured_fraction_theta_full     0.997
_diffrn_reflns_limit_h_min     -6
_diffrn_reflns_limit_h_max     6
_diffrn_reflns_limit_k_min     -20
_diffrn_reflns_limit_k_max     19
_diffrn_reflns_limit_l_min     -22
_diffrn_reflns_limit_l_max     22
_diffrn_standards_number     0
_diffrn_standards_interval_count     0
_diffrn_standards_interval_time     0
_diffrn_standards_decay_%     0
_refine_special_details
;
Refinement of <i>F</i>^2^ against ALL reflections. The weighted <i>R</i>-factor
<i>wR</i> and goodness of fit <i>S</i> are based on <i>F</i>^2^, conventional
<i>R</i>-factors <i>R</i> are based on <i>F</i>, with <i>F</i> set to zero for
negative <i>F</i>^2^. The threshold expression of <i>F</i>^2^ >
\s(<i>F</i>^2^) is used only for calculating <i>R</i>-factors(gt) <i>etc</i>.
and is not relevant to the choice of reflections for refinement.
<i>R</i>-factors based on <i>F</i>^2^ are statistically about twice as large
as those based on <i>F</i>, and <i>R</i>- factors based on ALL data will be
even larger.
;
_reflns_number_total     3328
_reflns_number_gt     2729
_reflns_threshold_expression     I>2\s(I)
_refine_ls_structure_factor_coef     Fsqd
_refine_ls_matrix_type     full
_refine_ls_R_factor_all     0.0478
_refine_ls_R_factor_gt     0.0390
_refine_ls_wR_factor_gt     0.1086
_refine_ls_wR_factor_ref     0.1156
_refine_ls_goodness_of_fit_ref     1.042
_refine_ls_restrained_S_all     1.042
_refine_ls_number_reflns     3328
_refine_ls_number_parameters     196
_refine_ls_number_restraints     1
_refine_ls_hydrogen_treatment     mixed
_refine_ls_weighting_scheme     calc
_refine_ls_weighting_details
         'calc w=1/[\s^2^(Fo^2^)+(0.0715P)^2^+0.0398P] where P=(Fo^2^+2Fc^2^)/3'
_atom_sites_solution_hydrogens     geom
_atom_sites_solution_primary     direct
_atom_sites_solution_secondary     difmap
_refine_ls_shift/su_max     0.001
_refine_ls_shift/su_mean     0.000
_refine_diff_density_max     0.271
_refine_diff_density_min     -0.389
_refine_ls_extinction_method
;
SHELXL97 (Sheldrick, 2008)
;
_refine_ls_extinction_coef     0.057(4)
_refine_ls_extinction_expression
                                  'Fc^*^=kFc[1+0.001xFc^2^\l^3^/sin(2\q)]^-1/4^'
loop_
    _atom_type_symbol
    _atom_type_description
    _atom_type_scat_dispersion_real
    _atom_type_scat_dispersion_imag
    _atom_type_scat_source
    'C' 'C' 0.0033 0.0016
                         'International Tables Vol C Tables 4.2.6.8 and 6.1.1.4'
    'H' 'H' 0.0000 0.0000
                         'International Tables Vol C Tables 4.2.6.8 and 6.1.1.4'
    'N' 'N' 0.0061 0.0033
                         'International Tables Vol C Tables 4.2.6.8 and 6.1.1.4'
    'O' 'O' 0.0106 0.0060
                         'International Tables Vol C Tables 4.2.6.8 and 6.1.1.4'
    'F' 'F' 0.0171 0.0103
                         'International Tables Vol C Tables 4.2.6.8 and 6.1.1.4'
    'S' 'S' 0.1246 0.1234
                         'International Tables Vol C Tables 4.2.6.8 and 6.1.1.4'
_computing_data_collection
;
CrystalClear (Rigaku, 2009)
;
_computing_cell_refinement
;
CrystalClear (Rigaku, 2009)
;
_computing_data_reduction
;
CrystalClear (Rigaku, 2009)
;
_computing_structure_solution
;
SHELXS97 (Sheldrick, 2008)
;
_computing_structure_refinement
;
SHELXL97 (Sheldrick, 2008)
;
_computing_molecular_graphics
;
SHELXTL (Sheldrick, 2008)
;
_computing_publication_material
;
SHELXTL (Sheldrick, 2008)
;
loop_
    _atom_site_type_symbol
    _atom_site_label
    _atom_site_fract_x
    _atom_site_fract_y
    _atom_site_fract_z
    _atom_site_U_iso_or_equiv
    _atom_site_adp_type
    _atom_site_calc_flag
    _atom_site_refinement_flags
    _atom_site_occupancy
    _atom_site_symmetry_multiplicity
    _atom_site_disorder_assembly
    _atom_site_disorder_group
    S S1 0.17639(7) 0.83591(2) 0.34262(2) 0.02258(15) Uani d . 1 1 . .
    F F1 0.15725(18) 0.45775(6) 0.58632(6) 0.0354(3) Uani d . 1 1 . .
    F F2 0.52921(19) 0.43477(7) 0.70237(6) 0.0403(3) Uani d . 1 1 . .
    O O1 -0.0478(2) 0.83384(7) 0.38043(6) 0.0300(3) Uani d . 1 1 . .
    O O2 0.2561(2) 0.91533(7) 0.31005(6) 0.0308(3) Uani d . 1 1 . .
    N N1 0.3852(2) 0.73655(8) 0.45229(7) 0.0243(3) Uani d . 1 1 . .
    N N2 0.4159(2) 0.81054(9) 0.40836(7) 0.0254(3) Uani d D 1 1 . .
    C C1 0.3568(3) 0.58214(10) 0.54189(9) 0.0245(3) Uani d . 1 1 . .
    H H1 0.2203 0.5908 0.5014 0.029 Uiso calc R 1 1 . .
    C C2 0.3516(3) 0.51491(10) 0.59364(9) 0.0245(3) Uani d . 1 1 . .
    C C3 0.5465(3) 0.50210(10) 0.65353(9) 0.0268(3) Uani d . 1 1 . .
    C C4 0.7535(3) 0.55625(10) 0.66269(9) 0.0286(3) Uani d . 1 1 . .
    H H4 0.8868 0.5476 0.7042 0.034 Uiso calc R 1 1 . .
    C C5 0.7641(3) 0.62404(10) 0.60986(9) 0.0257(3) Uani d . 1 1 . .
    H H5 0.9075 0.6614 0.6148 0.031 Uiso calc R 1 1 . .
    C C6 0.5666(3) 0.63768(9) 0.54969(8) 0.0218(3) Uani d . 1 1 . .
    C C7 0.5820(3) 0.71137(10) 0.49678(8) 0.0233(3) Uani d . 1 1 . .
    H H7 0.7391 0.7405 0.4956 0.028 Uiso calc R 1 1 . .
    C C8 0.1461(3) 0.75599(9) 0.26968(8) 0.0224(3) Uani d . 1 1 . .
    C C9 0.3114(3) 0.75831(10) 0.21365(9) 0.0274(3) Uani d . 1 1 . .
    H H9 0.4410 0.8011 0.2162 0.033 Uiso calc R 1 1 . .
    C C10 0.2849(3) 0.69783(11) 0.15446(9) 0.0323(4) Uani d . 1 1 . .
    H H10 0.3983 0.6992 0.1163 0.039 Uiso calc R 1 1 . .
    C C11 0.0951(4) 0.63458(10) 0.14931(10) 0.0331(4) Uani d . 1 1 . .
    C C12 -0.0658(3) 0.63306(11) 0.20640(10) 0.0315(4) Uani d . 1 1 . .
    H H12 -0.1949 0.5901 0.2041 0.038 Uiso calc R 1 1 . .
    C C13 -0.0418(3) 0.69311(10) 0.26667(9) 0.0270(3) Uani d . 1 1 . .
    H H13 -0.1528 0.6912 0.3055 0.032 Uiso calc R 1 1 . .
    C C14 0.0698(5) 0.56939(13) 0.08375(12) 0.0565(6) Uani d . 1 1 . .
    H H14A 0.1822 0.5199 0.0982 0.085 Uiso calc R 1 1 . .
    H H14B 0.1170 0.5968 0.0365 0.085 Uiso calc R 1 1 . .
    H H14C -0.1062 0.5491 0.0739 0.085 Uiso calc R 1 1 . .
    H H2 0.573(2) 0.8215(12) 0.3993(12) 0.043(6) Uiso d D 1 1 . .
loop_
    _atom_site_aniso_label
    _atom_site_aniso_U_11
    _atom_site_aniso_U_22
    _atom_site_aniso_U_33
    _atom_site_aniso_U_12
    _atom_site_aniso_U_13
    _atom_site_aniso_U_23
    S1 0.0188(2) 0.0234(2) 0.0255(2) 0.00121(13) 0.00278(14) 0.00296(13)
    F1 0.0271(5) 0.0342(6) 0.0442(6) -0.0066(4) 0.0022(4) 0.0015(4)
    F2 0.0390(6) 0.0407(6) 0.0410(6) 0.0035(4) 0.0041(5) 0.0171(4)
    O1 0.0187(6) 0.0373(7) 0.0352(6) 0.0019(4) 0.0076(5) -0.0028(5)
    O2 0.0332(7) 0.0237(6) 0.0354(6) -0.0007(5) 0.0037(5) 0.0055(4)
    N1 0.0255(7) 0.0257(6) 0.0219(6) 0.0010(5) 0.0036(5) 0.0019(5)
    N2 0.0179(7) 0.0307(7) 0.0274(7) -0.0027(5) 0.0021(5) 0.0064(5)
    C1 0.0213(8) 0.0289(8) 0.0226(7) 0.0036(6) -0.0003(6) -0.0028(6)
    C2 0.0194(8) 0.0261(8) 0.0288(8) -0.0010(6) 0.0054(6) -0.0034(6)
    C3 0.0288(8) 0.0275(8) 0.0250(7) 0.0057(6) 0.0068(6) 0.0033(6)
    C4 0.0246(8) 0.0355(9) 0.0247(7) 0.0060(6) -0.0013(6) 0.0008(6)
    C5 0.0186(7) 0.0305(8) 0.0272(7) 0.0005(6) 0.0005(6) -0.0031(6)
    C6 0.0198(8) 0.0255(7) 0.0203(7) 0.0041(6) 0.0030(6) -0.0032(5)
    C7 0.0202(8) 0.0283(8) 0.0217(7) -0.0001(6) 0.0036(6) -0.0022(6)
    C8 0.0204(8) 0.0237(7) 0.0228(7) 0.0030(6) 0.0010(6) 0.0053(5)
    C9 0.0262(9) 0.0268(8) 0.0303(8) -0.0011(6) 0.0075(6) 0.0064(6)
    C10 0.0424(10) 0.0314(9) 0.0253(8) 0.0008(7) 0.0126(7) 0.0057(6)
    C11 0.0471(11) 0.0255(8) 0.0263(8) 0.0016(7) 0.0036(7) 0.0040(6)
    C12 0.0333(9) 0.0257(8) 0.0350(9) -0.0049(7) 0.0028(7) 0.0017(6)
    C13 0.0228(8) 0.0281(8) 0.0310(8) -0.0020(6) 0.0067(6) 0.0041(6)
    C14 0.0924(18) 0.0407(11) 0.0384(11) -0.0107(11) 0.0163(11) -0.0076(8)
_geom_special_details
;
All e.s.d.'s (except the e.s.d. in the dihedral angle between two l.s. planes)
are estimated using the full covariance matrix. The cell e.s.d.'s are taken
into account individually in the estimation of e.s.d.'s in distances, angles
and torsion angles; correlations between e.s.d.'s in cell parameters are only
used when they are defined by crystal symmetry. An approximate (isotropic)
treatment of cell e.s.d.'s is used for estimating e.s.d.'s involving l.s.
planes.
;
loop_
    _geom_bond_atom_site_label_1
    _geom_bond_atom_site_label_2
    _geom_bond_site_symmetry_2
    _geom_bond_distance
    _geom_bond_publ_flag
    S1 O1 . 1.4319(12) ?
    S1 O2 . 1.4324(11) ?
    S1 N2 . 1.6404(14) ?
    S1 C8 . 1.7542(15) ?
    F1 C2 . 1.3502(18) ?
    F2 C3 . 1.3473(18) ?
    N1 C7 . 1.2762(19) ?
    N1 N2 . 1.3901(17) ?
    N2 H2 . 0.888(9) ?
    C1 C2 . 1.371(2) ?
    C1 C6 . 1.398(2) ?
    C1 H1 . 0.9500 ?
    C2 C3 . 1.381(2) ?
    C3 C4 . 1.373(2) ?
    C4 C5 . 1.393(2) ?
    C4 H4 . 0.9500 ?
    C5 C6 . 1.395(2) ?
    C5 H5 . 0.9500 ?
    C6 C7 . 1.466(2) ?
    C7 H7 . 0.9500 ?
    C8 C13 . 1.387(2) ?
    C8 C9 . 1.390(2) ?
    C9 C10 . 1.377(2) ?
    C9 H9 . 0.9500 ?
    C10 C11 . 1.396(3) ?
    C10 H10 . 0.9500 ?
    C11 C12 . 1.388(2) ?
    C11 C14 . 1.507(2) ?
    C12 C13 . 1.386(2) ?
    C12 H12 . 0.9500 ?
    C13 H13 . 0.9500 ?
    C14 H14A . 0.9800 ?
    C14 H14B . 0.9800 ?
    C14 H14C . 0.9800 ?
loop_
    _geom_angle_atom_site_label_1
    _geom_angle_atom_site_label_2
    _geom_angle_atom_site_label_3
    _geom_angle_site_symmetry_1
    _geom_angle_site_symmetry_3
    _geom_angle
    _geom_angle_publ_flag
    O1 S1 O2 . . 120.29(6) ?
    O1 S1 N2 . . 107.18(7) ?
    O2 S1 N2 . . 103.48(7) ?
    O1 S1 C8 . . 107.96(7) ?
    O2 S1 C8 . . 108.65(7) ?
    N2 S1 C8 . . 108.80(7) ?
    C7 N1 N2 . . 115.66(12) ?
    N1 N2 S1 . . 115.99(10) ?
    N1 N2 H2 . . 115.6(13) ?
    S1 N2 H2 . . 119.9(13) ?
    C2 C1 C6 . . 118.81(14) ?
    C2 C1 H1 . . 120.6 ?
    C6 C1 H1 . . 120.6 ?
    F1 C2 C1 . . 120.70(14) ?
    F1 C2 C3 . . 117.91(14) ?
    C1 C2 C3 . . 121.38(14) ?
    F2 C3 C4 . . 120.86(14) ?
    F2 C3 C2 . . 118.32(14) ?
    C4 C3 C2 . . 120.81(14) ?
    C3 C4 C5 . . 118.60(14) ?
    C3 C4 H4 . . 120.7 ?
    C5 C4 H4 . . 120.7 ?
    C4 C5 C6 . . 120.77(14) ?
    C4 C5 H5 . . 119.6 ?
    C6 C5 H5 . . 119.6 ?
    C5 C6 C1 . . 119.61(14) ?
    C5 C6 C7 . . 118.97(13) ?
    C1 C6 C7 . . 121.40(13) ?
    N1 C7 C6 . . 120.22(13) ?
    N1 C7 H7 . . 119.9 ?
    C6 C7 H7 . . 119.9 ?
    C13 C8 C9 . . 120.60(14) ?
    C13 C8 S1 . . 120.99(12) ?
    C9 C8 S1 . . 118.40(11) ?
    C10 C9 C8 . . 119.19(14) ?
    C10 C9 H9 . . 120.4 ?
    C8 C9 H9 . . 120.4 ?
    C9 C10 C11 . . 121.46(15) ?
    C9 C10 H10 . . 119.3 ?
    C11 C10 H10 . . 119.3 ?
    C12 C11 C10 . . 118.25(15) ?
    C12 C11 C14 . . 121.39(16) ?
    C10 C11 C14 . . 120.36(16) ?
    C13 C12 C11 . . 121.22(15) ?
    C13 C12 H12 . . 119.4 ?
    C11 C12 H12 . . 119.4 ?
    C12 C13 C8 . . 119.28(14) ?
    C12 C13 H13 . . 120.4 ?
    C8 C13 H13 . . 120.4 ?
    C11 C14 H14A . . 109.5 ?
    C11 C14 H14B . . 109.5 ?
    H14A C14 H14B . . 109.5 ?
    C11 C14 H14C . . 109.5 ?
    H14A C14 H14C . . 109.5 ?
    H14B C14 H14C . . 109.5 ?
loop_
    _geom_torsion_atom_site_label_1
    _geom_torsion_atom_site_label_2
    _geom_torsion_atom_site_label_3
    _geom_torsion_atom_site_label_4
    _geom_torsion_site_symmetry_1
    _geom_torsion_site_symmetry_2
    _geom_torsion_site_symmetry_3
    _geom_torsion_site_symmetry_4
    _geom_torsion
    _geom_torsion_publ_flag
    C7 N1 N2 S1 . . . . 172.11(11) ?
    O1 S1 N2 N1 . . . . 49.24(12) ?
    O2 S1 N2 N1 . . . . 177.34(10) ?
    C8 S1 N2 N1 . . . . -67.26(12) ?
    C6 C1 C2 F1 . . . . -177.38(13) ?
    C6 C1 C2 C3 . . . . 1.0(2) ?
    F1 C2 C3 F2 . . . . -1.6(2) ?
    C1 C2 C3 F2 . . . . 179.95(13) ?
    F1 C2 C3 C4 . . . . 177.91(14) ?
    C1 C2 C3 C4 . . . . -0.5(2) ?
    F2 C3 C4 C5 . . . . 178.96(13) ?
    C2 C3 C4 C5 . . . . -0.5(2) ?
    C3 C4 C5 C6 . . . . 1.1(2) ?
    C4 C5 C6 C1 . . . . -0.6(2) ?
    C4 C5 C6 C7 . . . . 178.21(13) ?
    C2 C1 C6 C5 . . . . -0.4(2) ?
    C2 C1 C6 C7 . . . . -179.24(13) ?
    N2 N1 C7 C6 . . . . 175.73(11) ?
    C5 C6 C7 N1 . . . . -165.16(14) ?
    C1 C6 C7 N1 . . . . 13.7(2) ?
    O1 S1 C8 C13 . . . . -12.85(14) ?
    O2 S1 C8 C13 . . . . -144.84(13) ?
    N2 S1 C8 C13 . . . . 103.15(13) ?
    O1 S1 C8 C9 . . . . 165.65(11) ?
    O2 S1 C8 C9 . . . . 33.66(13) ?
    N2 S1 C8 C9 . . . . -78.36(13) ?
    C13 C8 C9 C10 . . . . 0.6(2) ?
    S1 C8 C9 C10 . . . . -177.85(12) ?
    C8 C9 C10 C11 . . . . 0.3(2) ?
    C9 C10 C11 C12 . . . . -1.0(3) ?
    C9 C10 C11 C14 . . . . 179.77(16) ?
    C10 C11 C12 C13 . . . . 0.7(3) ?
    C14 C11 C12 C13 . . . . 179.94(17) ?
    C11 C12 C13 C8 . . . . 0.2(2) ?
    C9 C8 C13 C12 . . . . -0.9(2) ?
    S1 C8 C13 C12 . . . . 177.54(12) ?
loop_
    _geom_hbond_atom_site_label_D
    _geom_hbond_atom_site_label_H
    _geom_hbond_atom_site_label_A
    _geom_hbond_site_symmetry_A
    _geom_hbond_distance_DH
    _geom_hbond_distance_HA
    _geom_hbond_distance_DA
    _geom_hbond_angle_DHA
    N2 H2 O1 1_655 0.888(9) 2.090(10) 2.9747(18) 174.1(18)
    C1 H1 F1 3_566 0.95 2.47 3.345(2) 153
    C4 H4 O2 4_676 0.95 2.57 3.473(2) 159
data_New_Global_Publ_Block
_journal_date_recd_electronic     2015-08-22
_journal_date_accepted     2015-08-31
_journal_name_full     'Acta Crystallographica, Section E'
_journal_year     2015
_journal_volume     71
_journal_issue     10
_journal_page_first     o761
_journal_page_last     o761
_journal_paper_category     HO
_journal_paper_doi     10.1107/S2056989015016205
_journal_coeditor_code     HB7491
_publ_contact_author_name     Yan,Hong
_publ_contact_author_address     'Beijing,100124,P.R.China'
_publ_contact_author_email     hongyan@bjut.edu.cn
_publ_contact_author_fax     ?
_publ_contact_author_phone     ?
_publ_section_title
;\
Crystal structure of
(<i>E</i>)-<i>N</i>'-(3,4-difluorobenzylidene)-4-\
methylbenzenesulfonohydrazide
;
loop_
    _publ_author_name
    _publ_author_footnote
    _publ_author_address
    'Wang, Yeming' .
;
College of Life Science and Bio-engineering
Beijing University of Technology
No. 100 Pingleyuan
Chaoyang District
Beijing 100124
People's Republic of China
;
    'Yan, Hong' .
;
College of Life Science and Bio-engineering
Beijing University of Technology
No. 100 Pingleyuan
Chaoyang District
Beijing 100124
People's Republic of China
;
