# Supplementary material for: Crystal structure of (E)-N′-(3,4-di­fluoro­benzyl­idene)-4-methyl­benzene­sulfono­hydrazide
Source: Acta Crystallogr E Crystallogr Commun. 2015 Sep 17;71(Pt 10):o761. doi: 10.1107/S2056989015016205 (PMC4647373; doi:10.1107/S2056989015016205)
Supplement: Supplementary file 2 [file e-71-0o761-Isup2.hkl]

# 
# h,k,l, Fc-squared, Fo-squared, sigma(Fo-squared) and status flag 
# 
data_I
_shelx_title ' shelxl in P2(1)/c' 
_shelx_refln_list_code          4 
_shelx_F_calc_maximum      158.31 
_exptl_crystal_F_000       640.00 
_reflns_d_resolution_high  0.7600 
 
loop_ 
 _symmetry_equiv_pos_as_xyz 
 'x, y, z' 
 '-x, y+1/2, -z+1/2' 
 '-x, -y, -z' 
 'x, -y-1/2, z-1/2' 
 
_cell_length_a     5.3161 
_cell_length_b    15.3884 
_cell_length_c    17.2931 
_cell_angle_alpha  90.000 
_cell_angle_beta   97.437 
_cell_angle_gamma  90.000 
 
_shelx_F_squared_multiplier     1.000 
 
loop_ 
 _refln_index_h 
 _refln_index_k 
 _refln_index_l 
 _refln_F_squared_calc 
 _refln_F_squared_meas 
 _refln_F_squared_sigma 
 _refln_observed_status 
   1   0   0        1.57        1.33      2.02 o 
   2   0   0       46.25       39.10      1.18 o 
   3   0   0     1117.28     1072.19     36.78 o 
   4   0   0      149.27      150.49     12.27 o 
   5   0   0      440.67      369.42     30.60 o 
   6   0   0        3.47        6.45      7.58 o 
   2   1   0      445.38      516.48      5.54 o 
   3   1   0      160.04      166.61      5.26 o 
   4   1   0      569.16      555.75     18.15 o 
   5   1   0     1248.12     1314.95     57.36 o 
   6   1   0       47.85       30.42     10.51 o 
   0   2   0     1839.69     1733.66     19.25 o 
   1   2   0      209.07      219.01      7.27 o 
   2   2   0       35.88       34.85      1.23 o 
   3   2   0      399.74      356.68     10.61 o 
   4   2   0      259.00      259.06      9.35 o 
   5   2   0      215.15      209.92     16.78 o 
   6   2   0        4.53        1.59      4.09 o 
   1   3   0     1386.85     1321.12     27.90 o 
   2   3   0      120.06      124.88      2.26 o 
   3   3   0       39.70       49.65      1.84 o 
   4   3   0       80.06       80.00      4.66 o 
   5   3   0       74.70       80.93      6.95 o 
   6   3   0       13.88        9.08      6.64 o 
   0   4   0      143.54      136.99      3.47 o 
   1   4   0     4710.01     4400.25     59.09 o 
   2   4   0        0.57        0.38      0.47 o 
   3   4   0      209.29      189.15      7.88 o 
   4   4   0      377.09      371.27     12.69 o 
   5   4   0       45.31       40.50      5.39 o 
   6   4   0       49.44       33.07     14.82 o 
   1   5   0       28.69       71.62      3.04 o 
   2   5   0     3157.20     3033.06     88.67 o 
   3   5   0      944.16     1046.75     26.16 o 
   4   5   0     1304.68     1320.67     41.95 o 
   5   5   0      481.25      500.53     23.90 o 
   6   5   0        0.01        2.02      4.59 o 
   0   6   0      106.60       84.99      1.72 o 
   1   6   0     1500.05     1437.38     23.30 o 
   2   6   0      644.81      839.24     28.93 o 
   3   6   0      358.20      380.07     10.57 o 
   4   6   0       67.03       75.91      3.50 o 
   5   6   0      322.95      292.84     22.99 o 
   6   6   0       62.41       53.89     21.27 o 
   1   7   0      239.06      263.44      5.07 o 
   2   7   0      154.17      192.33      7.50 o 
   3   7   0      167.17      191.40      6.80 o 
   4   7   0      681.89      701.15     22.93 o 
   5   7   0        6.43        8.58      4.56 o 
   6   7   0        3.22       -1.83      4.71 o 
   0   8   0     1372.22     1334.26     49.03 o 
   1   8   0       46.37       44.48      1.61 o 
   2   8   0        9.74        5.06      1.99 o 
   3   8   0      154.26      170.95      7.42 o 
   4   8   0      148.92      139.25     13.13 o 
   5   8   0       74.14       53.07     16.47 o 
   6   8   0        8.29        8.07      4.80 o 
   1   9   0      445.14      475.56     12.13 o 
   2   9   0       95.57      101.56      2.99 o 
   3   9   0       26.10       29.51      3.27 o 
   4   9   0       62.63       49.05     17.19 o 
   5   9   0      256.34      219.61     16.17 o 
   6   9   0       22.02       18.62      9.84 o 
   0  10   0     1249.41     1208.81     39.77 o 
   1  10   0     1037.66     1077.03     22.65 o 
   2  10   0      114.67      123.81      3.29 o 
   3  10   0      877.12      914.82     45.90 o 
   4  10   0      109.95      116.48      9.35 o 
   5  10   0        4.64       10.64      4.28 o 
   6  10   0      139.05      139.07     13.04 o 
   1  11   0     1344.97     1429.56     27.72 o 
   2  11   0      345.57      359.40     10.81 o 
   3  11   0       23.66       18.39      5.07 o 
   4  11   0      526.46      566.53     30.17 o 
   5  11   0      101.14      109.85     12.25 o 
   0  12   0      925.77      958.08     33.53 o 
   1  12   0        0.29       -0.65      1.50 o 
   2  12   0      148.71      143.61      4.81 o 
   3  12   0       37.87       39.37     13.11 o 
   4  12   0       29.99       27.97      6.64 o 
   5  12   0       39.03       24.16      7.35 o 
   1  13   0     1680.36     1759.00     50.34 o 
   2  13   0        1.86        4.82      1.51 o 
   3  13   0       22.15       22.24      7.72 o 
   4  13   0      311.96      333.82     19.81 o 
   5  13   0       77.33       77.06     17.87 o 
   0  14   0       48.31       47.76      4.77 o 
   1  14   0      323.36      330.93     12.58 o 
   2  14   0      262.63      273.05     17.97 o 
   3  14   0       14.31        9.36      3.22 o 
   4  14   0       53.33       45.69     16.16 o 
   5  14   0       11.32        9.88      7.95 o 
   1  15   0      228.35      234.79     11.10 o 
   2  15   0       90.45       92.16      9.11 o 
   3  15   0      218.74      223.02     15.87 o 
   4  15   0       24.71       23.72      7.31 o 
   0  16   0      188.22      186.30     15.11 o 
   1  16   0       70.66       60.36     22.36 o 
   2  16   0      167.39      184.84     11.96 o 
   3  16   0       36.64       24.93      6.98 o 
   4  16   0       37.63       24.97     11.72 o 
   1  17   0       21.92       22.80      7.04 o 
   2  17   0      172.10      182.52     12.52 o 
   3  17   0       44.14       36.93     10.87 o 
   0  18   0       16.24        9.87      7.26 o 
   1  18   0       11.84       11.36      5.78 o 
   2  18   0       15.75       13.10      4.85 o 
   3  18   0      263.79      286.89     19.64 o 
   1  19   0        2.24        2.86      3.69 o 
   2  19   0       51.41       42.89     12.34 o 
   0  20   0        0.00        3.88      5.71 o 
   1  20   0       11.94        5.98      5.31 o 
  -6   1   1      124.02      124.56      9.78 o 
  -5   1   1      436.18      449.64     20.31 o 
  -4   1   1       74.57       75.27      4.55 o 
  -3   1   1      413.44      434.41     11.81 o 
  -2   1   1       98.51       73.78      1.18 o 
  -1   1   1     2349.65     2311.61     22.77 o 
   0   1   1     2345.46     2223.68     54.88 o 
   2   1   1     1003.06      963.93      8.07 o 
   3   1   1       64.20       54.06      2.46 o 
   4   1   1       20.14       13.44      5.31 o 
   5   1   1      594.66      605.57     26.97 o 
   6   1   1       45.17       39.95     15.43 o 
  -6   2   1        3.20       -0.11      4.15 o 
  -5   2   1      632.89      646.53     28.46 o 
  -4   2   1      836.62      850.88     27.18 o 
  -3   2   1      245.45      243.92      7.46 o 
  -2   2   1     1452.71     1519.33     17.34 o 
  -1   2   1     3935.70     3779.85     80.13 o 
   0   2   1     1088.78     1047.52     12.34 o 
   1   2   1     7389.72     7512.92    339.83 o 
   2   2   1     7316.08     7514.69     98.27 o 
   3   2   1       30.74       31.82      2.27 o 
   4   2   1     1283.05     1246.29     39.57 o 
   5   2   1      307.31      302.85     14.19 o 
   6   2   1       77.54       62.07      7.88 o 
  -6   3   1      127.23      117.63      9.12 o 
  -5   3   1       24.60       19.10      5.59 o 
  -4   3   1      384.92      384.31     10.48 o 
  -3   3   1      383.52      388.64     12.49 o 
  -2   3   1      536.96      517.42      8.34 o 
  -1   3   1       31.66       53.31      1.84 o 
   0   3   1     8559.39     9018.38    294.55 o 
   1   3   1     2787.37     2570.44     50.54 o 
   2   3   1      135.64      124.34      2.12 o 
   3   3   1       69.84       56.38      3.29 o 
   4   3   1     1413.82     1419.22     60.74 o 
   5   3   1        3.93        2.27      2.71 o 
   6   3   1      250.84      271.86     18.23 o 
  -6   4   1      283.10      298.78     19.93 o 
  -5   4   1       22.14       20.65      6.40 o 
  -4   4   1     1177.05     1213.08     38.51 o 
  -3   4   1     1344.87     1219.06     30.54 o 
  -2   4   1       92.99      112.32      2.55 o 
  -1   4   1       95.50       79.09      1.33 o 
   0   4   1     1535.44     1286.64      8.40 o 
   1   4   1      592.60      528.17     11.90 o 
   2   4   1     5930.69     6235.81     93.13 o 
   3   4   1     3438.92     3527.36    190.73 o 
   4   4   1       25.13       21.16      4.88 o 
   5   4   1      327.54      328.74     16.12 o 
   6   4   1      254.75      259.51     17.45 o 
  -6   5   1       15.09        9.12      4.97 o 
  -5   5   1      203.60      182.43     12.42 o 
  -4   5   1      366.45      377.15     15.78 o 
  -3   5   1      360.74      357.78     10.64 o 
  -2   5   1      740.17      718.62     18.59 o 
  -1   5   1      169.12      155.17      1.97 o 
   0   5   1       29.29       24.90      0.77 o 
   1   5   1       19.82       19.52      0.77 o 
   2   5   1       25.55       26.34      1.88 o 
   3   5   1       90.63      111.16      3.85 o 
   4   5   1       50.82       49.53      2.32 o 
   5   5   1       16.82       16.28      5.05 o 
   6   5   1       42.35       36.61     18.79 o 
  -6   6   1       66.16       70.05     12.25 o 
  -5   6   1       22.27       13.27      6.03 o 
  -4   6   1      202.44      214.45      9.82 o 
  -3   6   1      270.69      268.95      8.41 o 
  -2   6   1      164.23      195.48      6.24 o 
  -1   6   1      451.38      487.83      7.65 o 
   0   6   1      390.90      376.82      3.61 o 
   1   6   1       40.37       34.18      0.90 o 
   2   6   1      140.63      143.35      4.55 o 
   3   6   1       54.79       48.02      1.72 o 
   4   6   1       12.38       11.17      3.16 o 
   5   6   1        8.17        4.59      2.95 o 
   6   6   1        5.36        5.84      3.65 o 
  -6   7   1       13.27       10.56      6.48 o 
  -5   7   1      274.06      259.41     17.11 o 
  -4   7   1        5.11        2.99      2.06 o 
  -3   7   1       11.44        8.93      0.73 o 
  -2   7   1       24.21       22.76      1.79 o 
  -1   7   1      131.82      165.77      2.77 o 
   0   7   1      334.41      315.53      2.83 o 
   1   7   1      136.53      134.78      3.80 o 
   2   7   1       13.79       11.82      1.03 o 
   3   7   1       77.00       74.05      1.87 o 
   4   7   1      315.51      288.71      5.02 o 
   5   7   1        9.27        9.00      4.11 o 
   6   7   1       90.26       96.59     12.75 o 
  -6   8   1       92.41       96.75      7.22 o 
  -5   8   1       15.38        6.38      6.13 o 
  -4   8   1      448.76      470.86     20.12 o 
  -3   8   1       98.74       93.42      4.36 o 
  -2   8   1      386.11      410.02     13.42 o 
  -1   8   1      892.06      845.31     20.43 o 
   0   8   1      442.08      420.09      7.81 o 
   1   8   1      223.99      260.36      6.79 o 
   2   8   1       81.26       79.40      1.98 o 
   3   8   1       76.00       72.07      3.84 o 
   4   8   1      290.90      286.44     17.14 o 
   5   8   1      853.88      939.01     61.46 o 
   6   8   1       65.33       50.76     23.36 o 
  -6   9   1        2.89        1.70      4.74 o 
  -5   9   1      691.26      701.98     64.80 o 
  -4   9   1      402.60      399.45     18.77 o 
  -3   9   1       68.69       57.51      9.61 o 
  -2   9   1      111.26      115.27      2.88 o 
  -1   9   1      374.94      382.59      9.88 o 
   0   9   1     1716.14     1720.11     32.03 o 
   1   9   1       91.72       69.64      2.32 o 
   2   9   1      487.99      496.33     12.41 o 
   3   9   1       24.91       26.30      2.99 o 
   4   9   1      974.61      952.73     51.20 o 
   5   9   1        0.59        4.14      6.35 o 
   6   9   1        6.04        1.96      2.96 o 
  -6  10   1       20.43       11.46      4.75 o 
  -5  10   1        0.59        1.29      2.57 o 
  -4  10   1       90.19       94.95      9.45 o 
  -3  10   1      235.21      218.34     12.94 o 
  -2  10   1      159.90      140.28      5.10 o 
  -1  10   1     1063.35     1096.90     24.70 o 
   0  10   1      606.14      610.60     14.23 o 
   1  10   1      474.02      511.97     11.99 o 
   2  10   1      207.23      210.10      5.37 o 
   3  10   1        5.95        6.83      2.32 o 
   4  10   1       21.58       12.06      3.91 o 
   5  10   1      289.89      285.04     19.28 o 
  -5  11   1       60.97       56.14     14.64 o 
  -4  11   1       39.82       28.61      9.82 o 
  -3  11   1       17.21       22.66      5.01 o 
  -2  11   1       12.40       15.39      3.42 o 
  -1  11   1      436.36      448.67      9.27 o 
   0  11   1     1166.34     1208.15     29.52 o 
   1  11   1      124.24      144.30      5.33 o 
   2  11   1      121.85      115.34      6.54 o 
   3  11   1      248.80      241.70     13.69 o 
   4  11   1       27.68       21.75      7.43 o 
   5  11   1      188.27      218.02     20.22 o 
  -5  12   1        0.58        1.42      4.00 o 
  -4  12   1       20.70       15.07      5.68 o 
  -3  12   1        0.07       -4.09      4.15 o 
  -2  12   1       53.15       50.43      2.83 o 
  -1  12   1      291.68      305.15      8.31 o 
   0  12   1       10.66       10.40      2.55 o 
   1  12   1      118.72      118.52      6.60 o 
   2  12   1      658.10      710.26     22.50 o 
   3  12   1       22.89       23.10      6.22 o 
   4  12   1       37.46       30.47      9.14 o 
   5  12   1        7.66        8.47      4.60 o 
  -5  13   1      104.91      127.34     12.97 o 
  -4  13   1       76.15       78.74      9.00 o 
  -3  13   1       58.54       63.00     11.32 o 
  -2  13   1      243.12      221.30     14.77 o 
  -1  13   1      132.65      134.56      4.56 o 
   0  13   1        2.56        1.75      2.57 o 
   1  13   1     2350.59     2535.48     77.69 o 
   2  13   1       35.68       33.02      5.85 o 
   3  13   1     1455.00     1546.49     29.88 o 
   4  13   1        8.86        6.37      3.06 o 
   5  13   1       78.73       66.51     20.80 o 
  -5  14   1        9.65        9.22      5.38 o 
  -4  14   1       91.04       98.81     14.23 o 
  -3  14   1      278.36      311.86     17.17 o 
  -2  14   1      140.46      139.51     15.43 o 
  -1  14   1       28.81       23.83      4.82 o 
   0  14   1     1935.49     2121.25     19.81 o 
   1  14   1      891.51      932.70     32.09 o 
   2  14   1      530.58      599.01     29.66 o 
   3  14   1       12.81       13.45      4.12 o 
   4  14   1       11.63        7.47      3.88 o 
  -4  15   1      573.85      581.11     33.65 o 
  -3  15   1        4.32        6.51      2.71 o 
  -2  15   1       91.75       93.62      9.15 o 
  -1  15   1      773.24      852.84     31.33 o 
   0  15   1       69.85       74.39      6.92 o 
   1  15   1      518.01      506.04     21.54 o 
   2  15   1       67.21       64.83     15.15 o 
   3  15   1      337.08      337.51     22.32 o 
   4  15   1      129.33      148.50     13.01 o 
  -4  16   1        2.91        2.78      4.49 o 
  -3  16   1      221.06      251.09     14.24 o 
  -2  16   1       71.18       71.79      8.07 o 
  -1  16   1      406.36      413.53     21.60 o 
   0  16   1      330.27      349.37     18.15 o 
   1  16   1      132.38      135.51      7.55 o 
   2  16   1      104.01      100.06      6.15 o 
   3  16   1        6.12        3.14      2.96 o 
   4  16   1        6.63        5.18      5.40 o 
  -3  17   1        0.41        2.67      4.17 o 
  -2  17   1        2.45        3.80      2.81 o 
  -1  17   1       27.35       21.97      8.62 o 
   0  17   1        0.27        0.53      2.35 o 
   1  17   1        0.00       -0.86      3.34 o 
   2  17   1       75.28       63.39     19.91 o 
   3  17   1        0.75        3.15      3.35 o 
  -3  18   1        2.06        2.83      3.43 o 
  -2  18   1        6.58        7.94      4.19 o 
  -1  18   1      108.81      129.45     24.50 o 
   0  18   1        0.11       -0.31      3.77 o 
   1  18   1       16.26       10.71      4.60 o 
   2  18   1      148.32      151.90     10.73 o 
   3  18   1       34.48       26.28      6.89 o 
  -2  19   1      124.20      128.44     10.76 o 
  -1  19   1        0.75        2.35      5.75 o 
   0  19   1       12.63        7.68      5.80 o 
   1  19   1        3.39        2.02      1.70 o 
   2  19   1        4.03        4.15      3.65 o 
  -1  20   1      251.03      239.72     24.21 o 
   0  20   1       97.53       54.38     28.53 o 
  -6   0   2       91.85      101.30     10.79 o 
  -5   0   2       28.56       16.25     10.04 o 
  -4   0   2      948.79      952.16     37.09 o 
  -3   0   2     2021.29     2015.84     59.26 o 
  -2   0   2     1103.08     1205.99     11.39 o 
  -1   0   2    11851.25    13493.35    289.99 o 
   0   0   2     2746.49     2880.98     80.98 o 
   1   0   2      654.70      650.16     12.60 o 
   2   0   2        9.87       14.47      1.94 o 
   3   0   2       13.20       21.04      6.15 o 
   4   0   2     7660.98     7683.32    371.11 o 
   5   0   2      911.42      984.63     56.39 o 
   6   0   2      112.40      107.91     15.89 o 
  -6   1   2      805.72      850.63     16.62 o 
  -5   1   2      837.34      860.85     38.23 o 
  -4   1   2      110.62      120.92      5.63 o 
  -3   1   2      197.69      193.21      6.48 o 
  -2   1   2       94.11       94.42      1.19 o 
  -1   1   2     1611.63     1460.12     10.41 o 
   0   1   2     1613.92     1447.66     41.98 o 
   1   1   2     3069.53     3047.57     32.95 o 
   2   1   2      426.31      511.24      6.77 o 
   3   1   2     1803.28     2010.14     88.60 o 
   4   1   2     1055.56     1125.44     46.16 o 
   5   1   2      315.62      295.34     15.84 o 
   6   1   2        2.17        1.60      2.76 o 
  -6   2   2      791.58      683.91    116.59 o 
  -5   2   2     1598.92     1665.24     71.47 o 
  -4   2   2     1132.05     1127.23     35.64 o 
  -3   2   2      459.34      554.26     14.93 o 
  -2   2   2      149.95      178.54      2.62 o 
  -1   2   2    11602.36    10547.92    226.35 o 
   0   2   2      346.76      315.14      3.30 o 
   1   2   2     3381.54     3203.32     34.58 o 
   2   2   2     1999.96     1851.05     39.07 o 
   3   2   2      253.12      260.54     12.01 o 
   4   2   2       72.93       63.85      8.43 o 
   5   2   2      557.47      569.47     27.18 o 
   6   2   2       88.93       88.51     10.10 o 
  -6   3   2       85.12       87.43     12.76 o 
  -5   3   2      411.72      449.91     20.41 o 
  -4   3   2      661.95      705.46     17.71 o 
  -3   3   2      328.35      380.06     12.29 o 
  -2   3   2       59.72       69.54      5.98 o 
  -1   3   2       12.29       13.28      0.77 o 
   0   3   2     1653.49     1549.38     16.23 o 
   1   3   2     1099.97      979.70     18.06 o 
   2   3   2      383.74      395.40      4.66 o 
   3   3   2      185.86      203.93      7.88 o 
   4   3   2        9.88        8.41      2.89 o 
   5   3   2        9.84        7.08      2.83 o 
   6   3   2      131.20      127.84     13.70 o 
  -6   4   2        0.04        1.55      5.46 o 
  -5   4   2        1.38        4.05      2.73 o 
  -4   4   2      329.35      308.33     10.33 o 
  -3   4   2      861.79      895.49     20.65 o 
  -2   4   2       99.59       82.33      1.65 o 
  -1   4   2     4063.50     3782.73    100.75 o 
   0   4   2      141.85      124.26      2.53 o 
   1   4   2     1677.08     1567.28     27.57 o 
   2   4   2      124.81       95.59      2.35 o 
   3   4   2      687.56      741.41     18.83 o 
   4   4   2       77.96       60.72      5.06 o 
   5   4   2      258.75      270.28     13.70 o 
   6   4   2       36.81       27.88     12.44 o 
  -6   5   2        3.16        4.88      2.81 o 
  -5   5   2      240.28      253.01     15.94 o 
  -4   5   2       71.63       82.87      4.81 o 
  -3   5   2       94.93      103.13      2.44 o 
  -2   5   2        0.10        1.59      1.94 o 
  -1   5   2      861.25      791.26     11.64 o 
   0   5   2      171.47      159.39      1.89 o 
   1   5   2      475.67      488.00      7.24 o 
   2   5   2      667.68      745.55     24.94 o 
   3   5   2       57.03       73.53      2.59 o 
   4   5   2       37.13       40.58      2.88 o 
   5   5   2       65.05       63.16      4.70 o 
   6   5   2      466.80      508.88     52.63 o 
  -6   6   2        4.34        1.88      3.07 o 
  -5   6   2        9.77       13.65      4.32 o 
  -4   6   2     1985.09     2011.71     77.38 o 
  -3   6   2       67.90       73.93      4.15 o 
  -2   6   2      448.68      469.13     14.56 o 
  -1   6   2      700.81      687.86     15.95 o 
   0   6   2        7.78       12.12      1.67 o 
   1   6   2      221.62      242.53      2.53 o 
   2   6   2       56.32       43.17      2.08 o 
   3   6   2        1.74        1.03      1.12 o 
   4   6   2      375.59      358.93     13.14 o 
   5   6   2      735.23      812.93     48.93 o 
   6   6   2       34.34       30.79     12.21 o 
  -6   7   2       12.26       12.40      6.58 o 
  -5   7   2      492.98      447.02     28.86 o 
  -4   7   2       31.28       38.63      9.35 o 
  -3   7   2     1284.54     1333.46     58.92 o 
  -2   7   2       10.47       24.60      5.49 o 
  -1   7   2     1230.07     1367.81     30.52 o 
   0   7   2     3616.35     3519.27     45.58 o 
   1   7   2      889.12      809.64     18.31 o 
   2   7   2       71.24       57.55      2.27 o 
   3   7   2      454.81      452.04     11.43 o 
   4   7   2      380.50      403.25     12.16 o 
   5   7   2       28.85       20.45      8.24 o 
   6   7   2      201.64      189.84     14.87 o 
  -6   8   2        8.29       10.79      6.62 o 
  -5   8   2       10.02        2.41      2.19 o 
  -4   8   2       80.84       68.05      9.31 o 
  -3   8   2      108.83       97.37      5.14 o 
  -2   8   2        5.51        2.12      1.94 o 
  -1   8   2      390.38      435.28     10.32 o 
   0   8   2      112.63       96.76      3.16 o 
   1   8   2      422.47      399.37      8.83 o 
   2   8   2       67.14       73.65      2.04 o 
   3   8   2        9.60        7.43      1.68 o 
   4   8   2      433.94      430.67     19.76 o 
   5   8   2      185.75      165.74     15.10 o 
   6   8   2        2.30        3.64      2.56 o 
  -6   9   2      159.84      155.60     14.56 o 
  -5   9   2       84.98       68.49      7.33 o 
  -4   9   2       31.26       35.43      8.18 o 
  -3   9   2      169.00      161.10      7.63 o 
  -2   9   2      489.47      552.57     17.27 o 
  -1   9   2       13.35       12.06      2.17 o 
   0   9   2      444.49      514.75     14.12 o 
   1   9   2      628.26      670.21     14.57 o 
   2   9   2        7.18        6.81      1.47 o 
   3   9   2       11.63        6.82      1.03 o 
   4   9   2       62.61       51.44     15.78 o 
   5   9   2       30.40       31.11      7.71 o 
   6   9   2       98.01      103.07     10.44 o 
  -6  10   2       95.75      111.25     10.23 o 
  -5  10   2       78.02       78.23      8.66 o 
  -4  10   2      158.60      148.84     11.72 o 
  -3  10   2      307.87      301.44     11.73 o 
  -2  10   2       33.76       32.75      1.75 o 
  -1  10   2       53.98       48.81      2.08 o 
   0  10   2      136.93      142.11      5.68 o 
   1  10   2      329.70      311.38      7.61 o 
   2  10   2        1.81        1.20      0.70 o 
   3  10   2        6.73        4.90      2.07 o 
   4  10   2        3.27       -0.72      5.29 o 
   5  10   2       39.73       38.89     12.44 o 
  -5  11   2      133.35      116.85     10.52 o 
  -4  11   2       22.57       23.05      6.80 o 
  -3  11   2      169.73      150.06      7.88 o 
  -2  11   2      668.73      692.60     22.66 o 
  -1  11   2       65.75       61.70      2.99 o 
   0  11   2     1742.47     1838.61     48.70 o 
   1  11   2      308.07      285.27      7.95 o 
   2  11   2        4.44        4.26      0.94 o 
   3  11   2      231.50      219.96     14.78 o 
   4  11   2        2.61        5.02      5.00 o 
   5  11   2       32.76       30.39      9.96 o 
  -5  12   2       92.57       92.39      6.00 o 
  -4  12   2      581.79      584.05     32.25 o 
  -3  12   2      702.64      828.28     37.49 o 
  -2  12   2       79.86       63.88      5.13 o 
  -1  12   2      391.99      387.26     11.00 o 
   0  12   2      422.00      405.46     14.47 o 
   1  12   2      791.06      834.69     27.23 o 
   2  12   2     1111.73     1213.19     30.26 o 
   3  12   2      318.64      314.48     16.23 o 
   4  12   2      561.42      616.40     33.70 o 
   5  12   2      294.77      330.48     20.78 o 
  -5  13   2       99.31       97.14     12.91 o 
  -4  13   2       25.24       15.44      4.77 o 
  -3  13   2        0.31       -0.90      4.58 o 
  -2  13   2      912.76      980.59     43.19 o 
  -1  13   2      219.81      229.61      8.74 o 
   0  13   2     1246.73     1280.68     39.91 o 
   1  13   2      789.90      834.21     22.59 o 
   2  13   2      215.00      216.45     13.51 o 
   3  13   2      582.91      610.31     32.46 o 
   4  13   2      100.29       75.50     17.59 o 
   5  13   2        1.77        4.85      4.11 o 
  -5  14   2       21.55       12.51      6.38 o 
  -4  14   2       21.35       16.54      6.50 o 
  -3  14   2       11.54       10.55      5.27 o 
  -2  14   2        0.32        1.56      2.12 o 
  -1  14   2        0.87        1.04      2.49 o 
   0  14   2       18.54       21.06      3.76 o 
   1  14   2        0.08        1.43      1.74 o 
   2  14   2       27.89       24.66      5.40 o 
   3  14   2       10.60       13.03      4.69 o 
   4  14   2       54.20       63.27     20.05 o 
  -4  15   2      321.63      323.68     19.76 o 
  -3  15   2       16.27       18.09      4.90 o 
  -2  15   2       93.66       97.50      5.00 o 
  -1  15   2       43.75       32.74      6.40 o 
   0  15   2        4.11        4.13      1.84 o 
   1  15   2       23.65       20.31      5.44 o 
   2  15   2      207.63      224.21     15.03 o 
   3  15   2        7.91        7.47      5.15 o 
   4  15   2       89.91       87.18     22.85 o 
  -4  16   2        4.58        0.31      4.60 o 
  -3  16   2      102.55      101.91     11.34 o 
  -2  16   2        4.80        3.80      1.51 o 
  -1  16   2       20.90       11.73      3.46 o 
   0  16   2      122.21      126.50      7.65 o 
   1  16   2       13.44       12.31      3.19 o 
   2  16   2      374.72      419.57     23.60 o 
   3  16   2       21.29       18.63      6.58 o 
   4  16   2        0.23        4.14      3.30 o 
  -3  17   2      185.48      198.29     13.66 o 
  -2  17   2      170.05      177.04     11.41 o 
  -1  17   2       84.45       96.35     12.70 o 
   0  17   2      929.08     1058.29     28.97 o 
   1  17   2      369.92      379.05     24.43 o 
   2  17   2       17.29        8.82      4.00 o 
   3  17   2        1.09        1.65      3.33 o 
  -3  18   2      110.41       99.03     10.98 o 
  -2  18   2       55.43       41.60     14.28 o 
  -1  18   2       10.20        6.97      4.12 o 
   0  18   2        0.01        3.25      1.98 o 
   1  18   2      502.09      484.44     42.01 o 
   2  18   2       48.38       34.69      9.96 o 
   3  18   2        0.84        3.12      3.02 o 
  -2  19   2        1.52        0.42      5.03 o 
  -1  19   2       31.03       23.55      8.18 o 
   0  19   2        9.64        7.38      6.44 o 
   1  19   2        1.33       -0.19      3.06 o 
   2  19   2        6.23        4.87      3.18 o 
   0  20   2       20.98       16.01      9.52 o 
  -6   1   3        5.08        4.29      3.08 o 
  -5   1   3      338.09      352.57     16.17 o 
  -4   1   3     1008.93     1032.83     33.86 o 
  -3   1   3      178.15      201.03      5.09 o 
  -2   1   3     2351.18     2326.66     21.12 o 
  -1   1   3     3262.36     3073.26     22.40 o 
   0   1   3     1574.22     1427.91     21.72 o 
   1   1   3     1589.57     1540.96     11.85 o 
   2   1   3       81.37       53.69      1.65 o 
   3   1   3        4.34        1.44      2.42 o 
   4   1   3        0.03       -0.03      2.75 o 
   5   1   3     1144.82     1258.17     32.99 o 
   6   1   3       33.41       25.22     12.54 o 
  -6   2   3      133.46      146.74     14.85 o 
  -5   2   3      684.00      715.89     31.33 o 
  -4   2   3      496.35      459.16     15.35 o 
  -3   2   3     2484.59     2644.41     65.44 o 
  -2   2   3        5.15        9.23      1.40 o 
  -1   2   3    13673.95    14030.27    946.55 o 
   0   2   3     5460.61     5151.09    134.94 o 
   1   2   3     4027.21     3956.66     70.49 o 
   2   2   3     3954.91     3931.16     57.41 o 
   3   2   3      913.48      900.31     25.94 o 
   4   2   3       61.07       53.16      6.79 o 
   5   2   3       39.19       32.10     11.24 o 
   6   2   3        0.04       -1.80      4.69 o 
  -6   3   3        0.41        1.93      3.43 o 
  -5   3   3       53.00       50.93      6.95 o 
  -4   3   3      574.16      534.36     13.65 o 
  -3   3   3     2424.42     2365.50     53.72 o 
  -2   3   3      241.91      243.07      2.89 o 
  -1   3   3     2682.24     2575.42     68.91 o 
   0   3   3    25061.41    24197.66   1362.41 o 
   1   3   3     2678.52     2464.93     32.36 o 
   2   3   3      499.52      564.02      6.43 o 
   3   3   3      135.47      137.58      5.68 o 
   4   3   3       92.81       93.45      7.52 o 
   5   3   3      323.87      343.87     17.23 o 
   6   3   3      127.34      126.43     14.39 o 
  -6   4   3       13.17        9.27      3.77 o 
  -5   4   3      793.14      816.71     47.51 o 
  -4   4   3      372.59      370.32     12.37 o 
  -3   4   3      135.07      106.55      2.85 o 
  -2   4   3      156.82      125.01      2.57 o 
  -1   4   3     4512.20     4670.60     76.94 o 
   0   4   3     4538.72     4351.77     68.41 o 
   1   4   3     5357.52     5063.60    124.49 o 
   2   4   3     1265.18     1341.54     35.48 o 
   3   4   3       25.04       28.84      1.99 o 
   4   4   3      535.30      526.62     18.68 o 
   5   4   3       57.80       67.66      3.18 o 
   6   4   3       33.57       32.25     14.53 o 
  -6   5   3        0.82        4.84      2.85 o 
  -5   5   3       84.17       91.73     12.27 o 
  -4   5   3      207.65      179.11      8.78 o 
  -3   5   3      325.71      318.20      8.73 o 
  -2   5   3       24.86       32.66      2.22 o 
  -1   5   3      262.74      276.10      3.79 o 
   0   5   3      116.99      106.49      2.12 o 
   1   5   3      601.00      656.22      8.40 o 
   2   5   3       19.83       11.66      3.25 o 
   3   5   3       71.69       73.63      2.77 o 
   4   5   3       68.48       64.34      2.64 o 
   5   5   3      102.46       97.14      4.41 o 
   6   5   3       23.25       18.61      9.93 o 
  -6   6   3        0.51        5.37      3.23 o 
  -5   6   3       26.93       22.74      7.99 o 
  -4   6   3       17.57       24.19      1.20 o 
  -3   6   3      489.01      542.85     20.18 o 
  -2   6   3      506.96      548.32     16.86 o 
  -1   6   3      987.82      985.28     19.86 o 
   0   6   3     1178.96     1252.68     21.73 o 
   1   6   3      190.93      180.74      4.10 o 
   2   6   3      467.19      445.22     14.39 o 
   3   6   3       83.92       87.77      4.73 o 
   4   6   3      163.19      149.35      7.29 o 
   5   6   3        1.99        3.94      2.93 o 
   6   6   3        0.24        0.43      2.41 o 
  -6   7   3      136.15      120.49     19.30 o 
  -5   7   3      117.31       99.17      7.62 o 
  -4   7   3      139.95      128.04     10.69 o 
  -3   7   3     1457.43     1492.06     44.54 o 
  -2   7   3      318.56      384.35     14.40 o 
  -1   7   3     1507.06     1604.97     35.71 o 
   0   7   3      245.84      229.88      3.29 o 
   1   7   3     1286.68     1324.53     29.71 o 
   2   7   3      150.45      115.05      4.74 o 
   3   7   3      106.90       94.02      2.84 o 
   4   7   3       83.91       79.82      4.90 o 
   5   7   3      118.75      122.54     17.27 o 
   6   7   3       24.42       18.85      8.14 o 
  -6   8   3        4.88       10.96      5.47 o 
  -5   8   3      223.21      242.97     16.52 o 
  -4   8   3      929.94      982.65     32.44 o 
  -3   8   3      184.70      183.76      7.30 o 
  -2   8   3      418.17      418.13     15.55 o 
  -1   8   3      197.81      176.56      5.00 o 
   0   8   3      614.48      719.06     15.38 o 
   1   8   3       34.33       24.58      2.25 o 
   2   8   3      753.39      816.53     19.86 o 
   3   8   3      129.21      129.73      7.24 o 
   4   8   3      516.93      551.06     24.74 o 
   5   8   3       85.56       76.23      8.85 o 
   6   8   3       10.91        4.12      5.02 o 
  -6   9   3      126.63      130.18     10.53 o 
  -5   9   3       29.86       24.62      7.95 o 
  -4   9   3      551.80      577.52     26.05 o 
  -3   9   3      409.97      454.99     17.28 o 
  -2   9   3      121.64      127.78      5.99 o 
  -1   9   3     2268.31     2232.46     47.13 o 
   0   9   3      185.91      172.22      5.67 o 
   1   9   3        0.93        0.96      0.95 o 
   2   9   3      191.01      174.54      3.91 o 
   3   9   3      200.93      178.04      6.92 o 
   4   9   3      178.43      160.38     14.58 o 
   5   9   3      160.58      175.81     13.41 o 
   6   9   3      359.57      355.42     28.82 o 
  -6  10   3       10.20        8.27      3.38 o 
  -5  10   3      102.69       98.45      6.79 o 
  -4  10   3        6.67        6.08      3.62 o 
  -3  10   3       37.94       35.33      6.45 o 
  -2  10   3       25.72       23.05      5.49 o 
  -1  10   3      995.08      976.17     22.05 o 
   0  10   3      413.08      427.85     12.60 o 
   1  10   3      679.15      714.59     17.78 o 
   2  10   3      213.26      223.92      5.50 o 
   3  10   3      206.58      222.73     10.05 o 
   4  10   3      454.88      454.64     29.85 o 
   5  10   3       16.66       15.94      9.34 o 
  -5  11   3        0.17        0.69      2.94 o 
  -4  11   3       53.62       49.02     11.29 o 
  -3  11   3       81.14       60.70     12.65 o 
  -2  11   3     2867.24     2994.64    106.27 o 
  -1  11   3      154.05      154.63      4.52 o 
   0  11   3       48.18       49.53      3.96 o 
   1  11   3        5.08        6.43      1.95 o 
   2  11   3       71.63       68.48      2.75 o 
   3  11   3       85.67       80.61      7.95 o 
   4  11   3      107.00      105.12      8.99 o 
   5  11   3       12.09        6.69      2.85 o 
  -5  12   3        8.28        4.57      3.47 o 
  -4  12   3      121.79      129.15      9.42 o 
  -3  12   3       39.21       38.02      8.77 o 
  -2  12   3       72.41       57.68      2.73 o 
  -1  12   3       41.35       28.21      3.10 o 
   0  12   3      276.86      278.67     10.08 o 
   1  12   3        0.99        2.36      1.71 o 
   2  12   3      105.20      105.32      7.70 o 
   3  12   3      255.89      262.91     15.09 o 
   4  12   3       50.18       25.10      8.78 o 
   5  12   3      133.64      120.77     10.16 o 
  -5  13   3      189.20      202.97     15.36 o 
  -4  13   3        0.29        1.94      3.26 o 
  -3  13   3      234.39      238.59     13.95 o 
  -2  13   3      294.86      296.30     15.50 o 
  -1  13   3       45.26       50.20      4.95 o 
   0  13   3      374.46      368.47     12.69 o 
   1  13   3      576.59      565.99     15.71 o 
   2  13   3      210.45      234.29     10.70 o 
   3  13   3        6.27        6.05      4.23 o 
   4  13   3      127.57      133.20     12.74 o 
   5  13   3       77.43       89.34      9.08 o 
  -5  14   3       85.38       98.42     10.36 o 
  -4  14   3      164.77      185.91     13.76 o 
  -3  14   3       18.48       16.42      4.65 o 
  -2  14   3      118.93      125.16      8.49 o 
  -1  14   3       42.64       38.31      2.75 o 
   0  14   3       70.20       69.95      6.64 o 
   1  14   3      443.47      444.76     15.85 o 
   2  14   3        4.82        3.53      2.14 o 
   3  14   3        8.32        4.20      3.46 o 
   4  14   3      660.53      677.95     13.97 o 
  -4  15   3        0.03        0.90      3.54 o 
  -3  15   3      343.34      389.89     21.42 o 
  -2  15   3       67.94       71.32      7.16 o 
  -1  15   3       34.61       35.53      4.42 o 
   0  15   3      400.48      397.21     15.82 o 
   1  15   3        4.30        3.95      2.36 o 
   2  15   3      354.23      374.80     19.97 o 
   3  15   3      354.81      361.45     19.49 o 
   4  15   3       10.54       10.82      4.52 o 
  -4  16   3      672.63      825.79     52.98 o 
  -3  16   3       43.91       36.27      9.15 o 
  -2  16   3       32.13       26.09      6.55 o 
  -1  16   3        7.53        6.21      2.65 o 
   0  16   3      243.45      217.15     11.21 o 
   1  16   3      196.57      201.14     10.12 o 
   2  16   3       35.27       32.36      7.91 o 
   3  16   3        3.01        6.12      3.81 o 
   4  16   3       33.16       30.41     21.33 o 
  -3  17   3       11.83       11.94      6.42 o 
  -2  17   3        8.48        8.81      2.81 o 
  -1  17   3       25.56       23.61      5.57 o 
   0  17   3      212.34      211.85     11.24 o 
   1  17   3      297.91      272.10     15.88 o 
   2  17   3        6.11        5.65      3.24 o 
   3  17   3        0.32       -0.25      3.89 o 
  -3  18   3       39.40       33.20     14.43 o 
  -2  18   3       10.99        7.66      3.82 o 
  -1  18   3        1.17        2.91      2.17 o 
   0  18   3       28.20       22.49      7.12 o 
   1  18   3       18.86       15.69      5.89 o 
   2  18   3       15.11        9.03      4.51 o 
  -2  19   3        0.25        3.79      2.67 o 
  -1  19   3      158.03      174.90     12.59 o 
   0  19   3        5.67        4.10      7.31 o 
   1  19   3       19.67       11.49      6.44 o 
   2  19   3       93.99       97.63     13.14 o 
   0  20   3       56.11       30.18     18.00 o 
  -6   0   4        1.12        4.81      3.76 o 
  -5   0   4      469.78      443.59     34.11 o 
  -4   0   4      582.08      656.28     36.77 o 
  -3   0   4      143.12      131.49      4.71 o 
  -2   0   4     9467.18    10126.89    166.68 o 
  -1   0   4     1074.24      970.85     18.01 o 
   0   0   4     6456.38     6199.35    144.94 o 
   1   0   4    14292.05    13305.85    195.26 o 
   2   0   4      988.97     1023.18     19.74 o 
   3   0   4     1117.09     1169.49     60.10 o 
   4   0   4      211.09      232.12     22.63 o 
   5   0   4        7.12        7.30      4.88 o 
   6   0   4       49.71       40.59     19.54 o 
  -5   1   4       90.25      105.22     13.93 o 
  -4   1   4      131.18      133.24      5.38 o 
  -3   1   4      615.76      623.23     11.64 o 
  -2   1   4      111.20      125.54      1.84 o 
  -1   1   4     1251.16     1055.41     12.18 o 
   0   1   4       65.84       59.90      1.74 o 
   1   1   4       63.79       64.03      1.62 o 
   2   1   4       69.33       52.88      2.04 o 
   3   1   4     2045.68     2129.20     60.25 o 
   4   1   4      565.29      580.59     21.60 o 
   5   1   4       59.61       60.06      5.67 o 
   6   1   4      113.31      124.29     13.83 o 
  -6   2   4        4.28        5.39      3.40 o 
  -5   2   4       89.65       85.32      8.84 o 
  -4   2   4      175.88      170.98      6.47 o 
  -3   2   4      231.82      254.14      6.90 o 
  -2   2   4     2191.93     2311.11     28.32 o 
  -1   2   4     8616.32     9454.41     83.64 o 
   0   2   4     2717.55     2550.97     29.75 o 
   1   2   4     5239.74     5238.14     61.00 o 
   2   2   4     1961.69     1987.00     33.02 o 
   3   2   4      307.48      328.36     15.75 o 
   4   2   4       28.28       25.73      8.29 o 
   5   2   4       33.85       32.56      7.68 o 
   6   2   4        9.47       10.15      4.63 o 
  -6   3   4       44.18       48.17      6.72 o 
  -5   3   4      162.70      153.64     12.16 o 
  -4   3   4      308.40      316.91     10.69 o 
  -3   3   4      932.05     1094.69     27.64 o 
  -2   3   4      459.29      468.47      8.77 o 
  -1   3   4     9975.17    10244.36    233.05 o 
   0   3   4     7310.76     6978.78    219.90 o 
   1   3   4     3346.73     3321.40     35.42 o 
   2   3   4      107.42      131.21     10.77 o 
   3   3   4      112.37      104.28      3.92 o 
   4   3   4       18.00       14.00      4.48 o 
   5   3   4      138.50      140.92      5.21 o 
   6   3   4        1.48        1.04      3.06 o 
  -6   4   4       78.16       74.91      8.81 o 
  -5   4   4      104.79      103.76      9.62 o 
  -4   4   4      141.23      134.47      6.76 o 
  -3   4   4        1.66        3.88      1.24 o 
  -2   4   4       87.19       96.42      1.48 o 
  -1   4   4      191.47      216.73      2.20 o 
   0   4   4     2014.03     1864.12     19.34 o 
   1   4   4     2771.13     2601.23     44.35 o 
   2   4   4      240.56      297.11      9.19 o 
   3   4   4      334.84      393.39     10.99 o 
   4   4   4       52.30       44.08      3.78 o 
   5   4   4        4.76        3.91      2.68 o 
   6   4   4      100.02      124.07     14.93 o 
  -6   5   4        6.56        5.74      5.02 o 
  -5   5   4        1.65        4.47      3.78 o 
  -4   5   4     1116.35     1165.95     40.23 o 
  -3   5   4      282.89      283.99      7.26 o 
  -2   5   4      520.06      503.87     11.50 o 
  -1   5   4     2637.54     2472.10     29.31 o 
   0   5   4      429.98      361.43      4.61 o 
   1   5   4     2173.40     2239.21     56.51 o 
   2   5   4     3520.50     3381.38     88.79 o 
   3   5   4      464.72      477.13     13.39 o 
   4   5   4      188.78      168.19      8.86 o 
   5   5   4     1167.42     1306.67     40.08 o 
   6   5   4      137.36      120.18     11.18 o 
  -6   6   4       40.41       51.31     16.05 o 
  -5   6   4      696.70      695.34     44.13 o 
  -4   6   4       26.36       21.93      1.90 o 
  -3   6   4      220.27      225.07      7.70 o 
  -2   6   4      185.36      182.80      5.36 o 
  -1   6   4        1.37        1.70      0.91 o 
   0   6   4     9547.18     9825.08    134.62 o 
   1   6   4       51.54       74.95      2.77 o 
   2   6   4        9.43       12.84      2.67 o 
   3   6   4      138.95      132.57      6.87 o 
   4   6   4      441.06      443.26     13.33 o 
   5   6   4       86.94      100.75      5.47 o 
   6   6   4      296.91      344.10     30.12 o 
  -6   7   4      200.53      179.03     27.16 o 
  -5   7   4       60.50       44.18     13.61 o 
  -4   7   4      379.43      388.37     13.65 o 
  -3   7   4       16.69       16.86      3.59 o 
  -2   7   4        4.76        6.54      0.80 o 
  -1   7   4     1468.68     1514.60     31.71 o 
   0   7   4        0.72        4.12      1.24 o 
   1   7   4      947.98     1011.83     23.00 o 
   2   7   4      195.42      229.48      7.12 o 
   3   7   4       52.92       52.44      3.82 o 
   4   7   4       35.93       36.11      3.30 o 
   5   7   4      202.34      206.06     15.97 o 
   6   7   4       63.19       43.70     22.31 o 
  -6   8   4       11.98        5.93      4.18 o 
  -5   8   4       13.77       16.49      6.10 o 
  -4   8   4        3.53        3.15      2.24 o 
  -3   8   4        2.72        3.45      1.92 o 
  -2   8   4      293.67      335.30     11.60 o 
  -1   8   4      354.93      391.10     10.86 o 
   0   8   4      371.85      394.72      9.79 o 
   1   8   4     2084.95     2049.18     50.26 o 
   2   8   4      165.98      186.30      6.28 o 
   3   8   4      120.11      127.33      7.05 o 
   4   8   4      334.20      345.63     17.71 o 
   5   8   4        2.61        3.67      5.22 o 
   6   8   4        9.20       12.05      5.14 o 
  -6   9   4        0.81       -0.33      2.72 o 
  -5   9   4       15.17       19.18      5.92 o 
  -4   9   4        6.01        5.93      2.63 o 
  -3   9   4       76.76       70.98      5.94 o 
  -2   9   4        0.34        0.51      2.13 o 
  -1   9   4      925.77     1071.59     22.97 o 
   0   9   4     1119.82     1292.05     32.85 o 
   1   9   4        0.28       -1.26      1.26 o 
   2   9   4        0.82        0.51      1.14 o 
   3   9   4       28.16       25.18      2.27 o 
   4   9   4       18.56       16.71      5.90 o 
   5   9   4      141.27      137.20      9.41 o 
  -6  10   4        1.58        3.61      2.49 o 
  -5  10   4      158.18      173.22     10.49 o 
  -4  10   4      140.26      139.40      8.98 o 
  -3  10   4       25.27       27.39      6.05 o 
  -2  10   4     1213.11     1188.04     26.65 o 
  -1  10   4      339.14      354.09      8.53 o 
   0  10   4       80.76       65.63      3.48 o 
   1  10   4     1920.25     1993.36     46.25 o 
   2  10   4      712.99      746.39     22.17 o 
   3  10   4       97.01       95.70      5.10 o 
   4  10   4       89.95       91.40     13.95 o 
   5  10   4       37.57       25.83     10.67 o 
  -5  11   4       17.51       19.30      6.39 o 
  -4  11   4      330.64      332.21     15.08 o 
  -3  11   4     1761.25     1941.24     53.78 o 
  -2  11   4      414.44      427.20     13.14 o 
  -1  11   4        0.65        0.74      1.04 o 
   0  11   4     1035.22     1067.86     26.86 o 
   1  11   4       67.81       62.50      4.08 o 
   2  11   4      340.66      365.21     12.53 o 
   3  11   4       47.68       43.64      3.33 o 
   4  11   4      170.04      163.44     10.91 o 
   5  11   4      122.09      101.32      9.49 o 
  -5  12   4       91.40       93.47      6.62 o 
  -4  12   4      167.38      159.93     10.23 o 
  -3  12   4        7.01        6.81      3.67 o 
  -2  12   4      183.73      177.94      8.77 o 
  -1  12   4      398.41      381.67     10.82 o 
   0  12   4       95.80       97.41      6.32 o 
   1  12   4      752.99      783.97     24.89 o 
   2  12   4      420.20      421.63     11.97 o 
   3  12   4       72.77       71.39     18.80 o 
   4  12   4      131.87      120.35      8.58 o 
   5  12   4       83.88       76.46     20.58 o 
  -5  13   4       19.48       18.11      6.65 o 
  -4  13   4      239.11      261.83     16.16 o 
  -3  13   4      640.96      681.96     31.05 o 
  -2  13   4      309.42      277.57     12.36 o 
  -1  13   4      528.95      555.06     15.36 o 
   0  13   4      268.61      275.08      9.81 o 
   1  13   4      343.65      351.51     10.09 o 
   2  13   4      450.72      477.06     18.86 o 
   3  13   4      118.05      105.89      7.09 o 
   4  13   4       49.54       49.64     17.22 o 
   5  13   4       66.91       40.31     24.14 o 
  -5  14   4      163.09      179.11     13.38 o 
  -4  14   4       30.29       25.95     11.41 o 
  -3  14   4        0.35        5.33      2.59 o 
  -2  14   4      173.34      174.13     10.29 o 
  -1  14   4        2.51        2.72      1.67 o 
   0  14   4       15.11       13.71      3.43 o 
   1  14   4       29.81       25.40      5.44 o 
   2  14   4      251.30      246.33     12.10 o 
   3  14   4       20.26       20.07      5.71 o 
   4  14   4       70.76       74.37      8.53 o 
  -4  15   4       68.66       55.49     15.50 o 
  -3  15   4        8.37        0.97      3.71 o 
  -2  15   4       52.35       52.13      6.75 o 
  -1  15   4       45.81       33.20      8.56 o 
   0  15   4      607.08      642.74     24.03 o 
   1  15   4      392.02      390.29     16.49 o 
   2  15   4      180.90      195.87     12.24 o 
   3  15   4       39.58       25.14      8.04 o 
   4  15   4       21.04       18.50      7.83 o 
  -4  16   4        1.74        1.97      3.54 o 
  -3  16   4        2.38       10.03      2.77 o 
  -2  16   4        1.08        3.38      2.29 o 
  -1  16   4        0.02       -0.65      3.69 o 
   0  16   4       16.63       12.11      2.86 o 
   1  16   4      746.40      809.60     37.77 o 
   2  16   4        1.29       -0.50      2.32 o 
   3  16   4       73.54       67.08      6.95 o 
  -3  17   4      186.79      193.49     13.64 o 
  -2  17   4        3.18        2.94      2.42 o 
  -1  17   4      101.71      117.97      7.25 o 
   0  17   4        1.41        1.67      2.67 o 
   1  17   4        5.27       -0.12      5.13 o 
   2  17   4       57.02       64.08      8.51 o 
   3  17   4       15.43       12.82      4.14 o 
  -3  18   4       82.27       93.67     18.58 o 
  -2  18   4       25.76       30.39      9.93 o 
  -1  18   4        0.49        2.92      2.84 o 
   0  18   4      298.80      314.28     23.72 o 
   1  18   4      341.86      383.38     34.09 o 
   2  18   4        0.26        0.69      3.29 o 
  -2  19   4        0.84        2.00      2.95 o 
  -1  19   4       34.84       28.84      8.37 o 
   0  19   4      122.97      129.79     11.00 o 
   1  19   4        5.29        4.43      3.27 o 
  -6   1   5       27.64       18.34     11.41 o 
  -5   1   5       26.64       17.94      6.76 o 
  -4   1   5      642.84      674.63     27.74 o 
  -3   1   5      141.54      160.26      4.24 o 
  -2   1   5     2678.37     2738.76     19.57 o 
  -1   1   5       36.74       17.57      2.85 o 
   0   1   5       31.03       38.98      1.84 o 
   1   1   5     2585.79     2429.22     43.21 o 
   2   1   5     4149.55     4073.66    119.59 o 
   3   1   5       35.64       47.78      4.73 o 
   4   1   5       60.70       60.57      5.27 o 
   5   1   5       98.92       95.17      4.73 o 
   6   1   5       19.99       13.23      6.65 o 
  -6   2   5       66.51       53.74     34.57 o 
  -5   2   5      252.93      251.80      9.32 o 
  -4   2   5        0.01        2.78      1.42 o 
  -3   2   5      114.93       91.76      2.26 o 
  -2   2   5      539.75      528.83      6.13 o 
  -1   2   5     4461.77     4503.76     46.96 o 
   0   2   5     1953.59     1634.10     34.08 o 
   1   2   5     2544.91     2478.32     23.13 o 
   2   2   5      361.61      401.90     11.68 o 
   3   2   5     1456.16     1429.86     49.48 o 
   4   2   5      257.55      252.26     14.00 o 
   5   2   5      181.58      189.95     11.05 o 
   6   2   5      175.52      192.04     20.93 o 
  -6   3   5        0.69       -0.40      8.28 o 
  -5   3   5      677.29      627.49     29.67 o 
  -4   3   5     1069.74     1115.48     32.38 o 
  -3   3   5      727.47      722.28     13.72 o 
  -2   3   5      265.80      336.68      6.79 o 
  -1   3   5     1988.73     1739.63     20.26 o 
   0   3   5     1149.61     1139.58     20.98 o 
   1   3   5      254.89      193.38      3.05 o 
   2   3   5      520.88      469.57     12.95 o 
   3   3   5       79.01       81.90      3.63 o 
   4   3   5     3164.68     3272.05     54.85 o 
   5   3   5       94.12      105.57      6.32 o 
   6   3   5        3.48        3.43      3.21 o 
  -6   4   5      229.85      234.04     16.67 o 
  -5   4   5      315.67      321.78     19.56 o 
  -4   4   5       27.96       23.01      2.13 o 
  -3   4   5      832.06      793.40     17.00 o 
  -2   4   5      461.27      452.05      9.19 o 
  -1   4   5       87.40       87.65      1.32 o 
   0   4   5       77.13       56.63      1.36 o 
   1   4   5     1136.96     1045.86     35.87 o 
   2   4   5     1613.09     1698.13     44.93 o 
   3   4   5      303.98      300.79     10.12 o 
   4   4   5      406.22      426.94     14.96 o 
   5   4   5      139.04      134.32      7.04 o 
   6   4   5      305.16      308.13     23.30 o 
  -6   5   5      722.11      766.99     47.91 o 
  -5   5   5      788.36      815.87     51.79 o 
  -4   5   5      398.34      413.26     15.36 o 
  -3   5   5      297.01      320.12      7.58 o 
  -2   5   5       82.39       78.62      2.52 o 
  -1   5   5        1.25        3.75      0.91 o 
   0   5   5     1526.71     1559.77     38.69 o 
   1   5   5        3.07        1.86      1.45 o 
   2   5   5      116.11      112.14      4.41 o 
   3   5   5        0.24        2.69      1.31 o 
   4   5   5        2.61        3.67      2.11 o 
   5   5   5      104.37      105.67      7.56 o 
   6   5   5       83.05       65.91     30.81 o 
  -6   6   5      201.79      230.12     34.71 o 
  -5   6   5       38.07       34.47     10.52 o 
  -4   6   5      289.36      299.48     11.06 o 
  -3   6   5        0.25        0.37      0.53 o 
  -2   6   5      433.87      457.95     13.66 o 
  -1   6   5        4.15        1.52      0.89 o 
   0   6   5      842.05      998.50     19.14 o 
   1   6   5       85.74       79.50      2.99 o 
   2   6   5      192.60      194.31      6.95 o 
   3   6   5       94.57       83.02      2.83 o 
   4   6   5       54.52       55.98      3.98 o 
   5   6   5      127.93      122.41      6.49 o 
   6   6   5        2.66        0.33      3.07 o 
  -6   7   5        0.01        2.39      2.29 o 
  -5   7   5       40.10       45.16     14.98 o 
  -4   7   5      371.31      379.63     11.77 o 
  -3   7   5      225.45      224.28      7.49 o 
  -2   7   5      597.10      592.12     18.35 o 
  -1   7   5        1.49        0.68      1.04 o 
   0   7   5     2838.70     2890.13     80.99 o 
   1   7   5     2138.58     2180.69     52.85 o 
   2   7   5      396.81      420.81     11.80 o 
   3   7   5      115.73      113.34      6.92 o 
   4   7   5       95.46       99.50      7.11 o 
   5   7   5      121.62      123.84     10.19 o 
   6   7   5       32.36       22.67      8.76 o 
  -6   8   5      109.48      130.85     12.43 o 
  -5   8   5      113.70      104.95      5.41 o 
  -4   8   5      131.47      137.49      9.58 o 
  -3   8   5      602.03      631.61     23.63 o 
  -2   8   5      205.29      190.99      6.05 o 
  -1   8   5      749.35      759.86     16.49 o 
   0   8   5     1212.64     1180.34     33.06 o 
   1   8   5      135.90      123.33      4.34 o 
   2   8   5      689.74      711.38     19.81 o 
   3   8   5      271.50      256.31      9.78 o 
   4   8   5        9.39        3.23      2.22 o 
   5   8   5       19.12       12.42      9.06 o 
  -6   9   5        5.59        1.87      3.98 o 
  -5   9   5       26.83       20.75      7.10 o 
  -4   9   5     1043.12     1224.64     53.37 o 
  -3   9   5      178.06      163.07      8.67 o 
  -2   9   5        2.97        3.81      1.21 o 
  -1   9   5      356.66      378.88      9.15 o 
   0   9   5      375.20      461.07     15.40 o 
   1   9   5      284.77      260.60     10.87 o 
   2   9   5      956.39      960.10     21.95 o 
   3   9   5       47.20       49.85      3.56 o 
   4   9   5       81.79       74.69      3.72 o 
   5   9   5      197.62      210.88     15.90 o 
  -6  10   5        6.86        2.99      3.27 o 
  -5  10   5       10.84       10.52      4.31 o 
  -4  10   5       14.19       13.01      4.86 o 
  -3  10   5        9.83       11.87      3.75 o 
  -2  10   5      836.31      836.04     27.28 o 
  -1  10   5      116.35      136.34      3.33 o 
   0  10   5      812.13      866.23     23.58 o 
   1  10   5     1618.79     1766.80     50.70 o 
   2  10   5      347.47      351.25     11.11 o 
   3  10   5     1080.38     1174.57     43.89 o 
   4  10   5       93.46       84.77      6.10 o 
   5  10   5       85.20       90.01     15.62 o 
  -5  11   5      144.58      140.06     12.86 o 
  -4  11   5       26.02       18.32      5.98 o 
  -3  11   5      138.47      136.03     14.14 o 
  -2  11   5      347.12      327.07     10.01 o 
  -1  11   5       55.41       63.99      2.03 o 
   0  11   5      101.05      109.94      3.96 o 
   1  11   5      479.88      489.29     16.73 o 
   2  11   5     1748.30     1827.87     51.09 o 
   3  11   5      443.28      446.91     19.86 o 
   4  11   5       25.88       20.70      7.16 o 
   5  11   5       11.86       10.39      6.12 o 
  -5  12   5       15.60       16.10      7.35 o 
  -4  12   5      119.02      135.02      4.94 o 
  -3  12   5        9.89       12.09      4.59 o 
  -2  12   5      124.27      119.11      7.85 o 
  -1  12   5        0.73        1.05      0.91 o 
   0  12   5       57.86       51.83      4.47 o 
   1  12   5      110.98      108.56      3.46 o 
   2  12   5      119.34      109.56     10.63 o 
   3  12   5       10.96       16.33      4.91 o 
   4  12   5       65.06       53.16     13.98 o 
   5  12   5       16.38       16.64      5.24 o 
  -5  13   5        9.42        7.89      5.41 o 
  -4  13   5      102.46      113.82      8.59 o 
  -3  13   5        3.59        1.65      3.02 o 
  -2  13   5       71.68       66.70      5.78 o 
  -1  13   5      262.84      259.77     11.26 o 
   0  13   5       19.04       21.31      4.09 o 
   1  13   5      524.42      557.75     15.00 o 
   2  13   5      187.39      195.53      8.20 o 
   3  13   5       30.46       23.00      7.66 o 
   4  13   5       26.04       24.35     10.61 o 
  -4  14   5        0.38        0.52      2.07 o 
  -3  14   5      264.26      264.00     14.73 o 
  -2  14   5      123.13      126.15      5.03 o 
  -1  14   5      225.59      199.19     12.05 o 
   0  14   5      368.58      389.10     14.33 o 
   1  14   5      463.15      474.34     17.95 o 
   2  14   5        0.04        2.30      2.59 o 
   3  14   5       97.97       95.85      7.66 o 
   4  14   5      113.08      115.06     12.24 o 
  -4  15   5      150.78      158.10     15.14 o 
  -3  15   5      244.04      252.16     14.40 o 
  -2  15   5      131.33      141.66      7.97 o 
  -1  15   5      243.30      260.27     13.29 o 
   0  15   5      117.10      101.19      4.14 o 
   1  15   5      681.32      700.82     28.43 o 
   2  15   5       25.83       24.99      6.44 o 
   3  15   5      138.49      154.46     11.11 o 
   4  15   5       23.30       21.47      8.39 o 
  -4  16   5       45.04       29.70      8.79 o 
  -3  16   5      117.21      124.81     14.03 o 
  -2  16   5      236.60      233.69     11.64 o 
  -1  16   5       13.70       13.82      4.87 o 
   0  16   5      663.64      690.22     26.61 o 
   1  16   5       63.04       58.43      5.08 o 
   2  16   5       10.30        5.55      3.75 o 
   3  16   5        2.37        4.39      3.80 o 
  -3  17   5        0.45        2.88      3.35 o 
  -2  17   5        0.27        2.36      2.82 o 
  -1  17   5        6.17        6.38      2.73 o 
   0  17   5       35.94       34.12      7.58 o 
   1  17   5        0.40        0.02      2.24 o 
   2  17   5        2.05        1.52      2.31 o 
   3  17   5       30.15       24.27      9.87 o 
  -2  18   5        1.01        0.13      2.97 o 
  -1  18   5        0.29        0.05      2.22 o 
   0  18   5       16.63        8.74      3.38 o 
   1  18   5       50.46       35.64     12.24 o 
   2  18   5       46.68       38.28     14.82 o 
  -2  19   5      115.44      130.14     12.22 o 
  -1  19   5       27.43       18.73      7.70 o 
   0  19   5       17.24       16.66      5.29 o 
   1  19   5       79.72       74.37      6.02 o 
  -6   0   6       16.80       22.60     11.12 o 
  -5   0   6      164.84      133.42     19.46 o 
  -4   0   6      222.93      268.10     18.56 o 
  -3   0   6     3876.76     4287.34    113.33 o 
  -2   0   6     2120.37     2274.43     61.93 o 
  -1   0   6     1421.20     1510.94     65.03 o 
   0   0   6      135.33      114.04      2.23 o 
   1   0   6        1.85        0.88      1.64 o 
   2   0   6      816.57      755.43     32.74 o 
   3   0   6       23.54       26.19      6.04 o 
   4   0   6      543.19      514.08     26.66 o 
   5   0   6      271.79      305.60     19.87 o 
   6   0   6        4.62        3.07      5.29 o 
  -6   1   6        0.57        3.81      2.35 o 
  -5   1   6       31.00       22.75      7.62 o 
  -4   1   6        1.16       -0.78      1.84 o 
  -3   1   6      948.74     1055.81     22.12 o 
  -2   1   6     1247.65     1176.68     19.76 o 
  -1   1   6      338.34      328.14      5.41 o 
   0   1   6        3.58        2.25      1.06 o 
   1   1   6     1872.14     1568.38     16.94 o 
   2   1   6     2960.65     2970.13     79.08 o 
   3   1   6      165.64      153.99      5.48 o 
   4   1   6       38.55       31.90      7.76 o 
   5   1   6        9.35       10.29      4.89 o 
   6   1   6      105.75       93.81      7.13 o 
  -6   2   6       80.31       50.08     39.43 o 
  -5   2   6       45.15       48.44     17.45 o 
  -4   2   6      392.83      396.24     15.27 o 
  -3   2   6      639.85      650.13     12.44 o 
  -2   2   6      465.16      512.76     10.36 o 
  -1   2   6      915.66      819.18     15.67 o 
   0   2   6      208.86      188.60      2.24 o 
   1   2   6      282.27      325.37      5.13 o 
   2   2   6      616.27      602.30     18.49 o 
   3   2   6        3.37        6.02      2.51 o 
   4   2   6      200.07      204.25     11.52 o 
   5   2   6        7.22        5.18      2.19 o 
   6   2   6      245.17      260.50     17.90 o 
  -6   3   6       54.29       51.67     21.75 o 
  -5   3   6      299.69      328.24     19.85 o 
  -4   3   6       41.55       40.67      4.16 o 
  -3   3   6        1.50        1.88      0.54 o 
  -2   3   6       70.40       77.71      2.69 o 
  -1   3   6      297.45      290.78      2.88 o 
   0   3   6        2.04        7.07      1.20 o 
   1   3   6     2385.09     2256.73     30.09 o 
   2   3   6      195.66      236.09      8.48 o 
   3   3   6      342.69      317.42     10.45 o 
   4   3   6     1862.72     2012.42     55.43 o 
   5   3   6       28.68       29.04      5.85 o 
   6   3   6        2.30        2.11      2.18 o 
  -6   4   6      620.19      601.75     38.55 o 
  -5   4   6      342.29      302.22     19.08 o 
  -4   4   6     1247.45     1319.48     46.03 o 
  -3   4   6      764.83      750.18     15.18 o 
  -2   4   6      704.83      685.87     15.16 o 
  -1   4   6     1592.17     1593.02     16.85 o 
   0   4   6     1651.88     1567.25     21.19 o 
   1   4   6      599.59      669.54     11.95 o 
   2   4   6      349.64      352.34     13.15 o 
   3   4   6       13.59       13.64      3.10 o 
   4   4   6       21.88       20.41      4.50 o 
   5   4   6      432.62      458.25     22.30 o 
   6   4   6       57.69       36.70     15.99 o 
  -6   5   6       76.11       73.23     12.90 o 
  -5   5   6      185.25      191.61     16.15 o 
  -4   5   6       75.16       70.57      2.97 o 
  -3   5   6      325.70      325.69      7.47 o 
  -2   5   6      189.68      223.35      7.49 o 
  -1   5   6     2916.17     2871.68     30.48 o 
   0   5   6     3496.30     3440.07     63.91 o 
   1   5   6     1098.19     1224.44     54.54 o 
   2   5   6     1869.20     1798.87     50.28 o 
   3   5   6      204.90      193.69      6.66 o 
   4   5   6      100.32      101.72      7.30 o 
   5   5   6       32.39       20.55      4.20 o 
   6   5   6       19.27       13.54      8.51 o 
  -6   6   6      172.07      191.71     21.86 o 
  -5   6   6       24.90       26.05     12.83 o 
  -4   6   6     1739.66     1840.03     51.96 o 
  -3   6   6     1598.36     1686.52     37.44 o 
  -2   6   6        1.57        0.55      0.92 o 
  -1   6   6     1400.21     1372.15     33.17 o 
   0   6   6      310.11      287.11      8.23 o 
   1   6   6      217.28      235.84      8.32 o 
   2   6   6      299.77      342.15     11.08 o 
   3   6   6      716.70      789.01     29.17 o 
   4   6   6      191.67      168.70     11.49 o 
   5   6   6       50.91       55.29      5.30 o 
   6   6   6      374.68      370.92     30.18 o 
  -6   7   6       16.44       15.70      4.81 o 
  -5   7   6      854.89      917.62     46.40 o 
  -4   7   6       64.65       67.38      5.85 o 
  -3   7   6      181.10      181.12      5.67 o 
  -2   7   6     2415.19     2494.42     49.04 o 
  -1   7   6       72.91       57.70      4.30 o 
   0   7   6      389.98      388.59     11.03 o 
   1   7   6     1417.65     1366.52     35.46 o 
   2   7   6     1208.39     1314.38     39.55 o 
   3   7   6      142.85      147.82      5.12 o 
   4   7   6      218.43      238.88     10.69 o 
   5   7   6       60.70       47.85     14.26 o 
   6   7   6        0.87        4.66      4.66 o 
  -6   8   6      149.18      147.96     15.18 o 
  -5   8   6       68.65       69.67      6.15 o 
  -4   8   6        5.99        6.51      3.56 o 
  -3   8   6      335.61      327.01     15.24 o 
  -2   8   6     1048.61     1069.67     26.43 o 
  -1   8   6       61.82       55.55      1.88 o 
   0   8   6       66.41       81.16      3.72 o 
   1   8   6      140.05      158.19      4.51 o 
   2   8   6     1500.35     1473.33     40.77 o 
   3   8   6      621.24      634.79     22.47 o 
   4   8   6       27.25       21.74      5.43 o 
   5   8   6      114.84      130.26     14.31 o 
  -6   9   6        5.62        5.43      3.16 o 
  -5   9   6       44.60       39.97     12.14 o 
  -4   9   6     1126.59     1268.00     27.22 o 
  -3   9   6      256.61      269.12     11.81 o 
  -2   9   6       27.59       30.37      1.65 o 
  -1   9   6       17.52       25.25      2.32 o 
   0   9   6      177.32      173.22      5.12 o 
   1   9   6        0.63        1.94      1.70 o 
   2   9   6      141.39      132.70      8.07 o 
   3   9   6      127.39      116.70      6.72 o 
   4   9   6        1.27        1.53      1.84 o 
   5   9   6       29.61       18.66      7.92 o 
  -5  10   6        0.15        1.33      2.45 o 
  -4  10   6       28.61       21.93      5.38 o 
  -3  10   6      844.49      855.36     25.77 o 
  -2  10   6        3.27        1.05      2.54 o 
  -1  10   6       59.74       60.77      2.04 o 
   0  10   6        5.73        6.29      3.07 o 
   1  10   6       69.52       65.23      5.10 o 
   2  10   6       26.20       34.24      6.12 o 
   3  10   6      774.96      752.26     28.59 o 
   4  10   6        5.89       -2.69      5.33 o 
   5  10   6      180.35      176.00     14.46 o 
  -5  11   6      122.04      127.80     14.29 o 
  -4  11   6      462.31      504.15     26.05 o 
  -3  11   6       35.93       29.80      7.42 o 
  -2  11   6       76.61       68.45      2.33 o 
  -1  11   6       17.33       22.27      3.00 o 
   0  11   6      124.92      153.06      6.48 o 
   1  11   6      671.90      722.32     31.99 o 
   2  11   6      178.46      168.39      7.84 o 
   3  11   6      194.12      201.12     12.07 o 
   4  11   6      342.55      376.07     23.72 o 
   5  11   6       21.10       19.43     11.31 o 
  -5  12   6        4.25        5.53      3.52 o 
  -4  12   6        0.52        1.69      3.12 o 
  -3  12   6      506.34      573.13     24.54 o 
  -2  12   6      239.49      229.77     11.75 o 
  -1  12   6       80.26       79.42      2.97 o 
   0  12   6      506.17      513.66     18.37 o 
   1  12   6       14.09        8.99      2.92 o 
   2  12   6      146.91      156.10      9.65 o 
   3  12   6      955.51     1001.90     43.12 o 
   4  12   6       21.46        9.79      4.15 o 
   5  12   6      263.94      264.19     23.54 o 
  -5  13   6       12.71       15.07      5.85 o 
  -4  13   6      222.83      242.67     13.64 o 
  -3  13   6       19.13       12.50      3.95 o 
  -2  13   6      105.87      107.87      9.24 o 
  -1  13   6       22.77       16.75      4.32 o 
   0  13   6       69.96       71.39     10.47 o 
   1  13   6       82.03       81.37      7.09 o 
   2  13   6       53.26       51.13      4.46 o 
   3  13   6       58.19       47.73     13.78 o 
   4  13   6       27.09       26.01      7.79 o 
  -4  14   6        3.67        6.11      4.54 o 
  -3  14   6       20.99       14.39      4.12 o 
  -2  14   6       37.95       31.04      6.23 o 
  -1  14   6      106.38      105.94      8.48 o 
   0  14   6      300.61      315.19     12.70 o 
   1  14   6        4.74        3.44      2.32 o 
   2  14   6       14.43       14.06      4.01 o 
   3  14   6       12.66       10.82      3.27 o 
   4  14   6        1.65       -4.07      4.90 o 
  -4  15   6        0.11        5.15      2.53 o 
  -3  15   6        4.99        2.68      3.38 o 
  -2  15   6        1.91        1.76      2.98 o 
  -1  15   6        5.43        6.71      3.14 o 
   0  15   6       39.04       33.22      7.05 o 
   1  15   6       24.18       19.47      5.40 o 
   2  15   6       31.84       24.04      9.02 o 
   3  15   6       69.53       60.78     10.89 o 
   4  15   6       38.57       35.61     14.26 o 
  -4  16   6       89.47       90.88      9.11 o 
  -3  16   6        1.98        0.80      3.00 o 
  -2  16   6        0.01       -2.30      3.64 o 
  -1  16   6       30.12       31.29      7.52 o 
   0  16   6      248.40      283.66     13.44 o 
   1  16   6       10.16        6.49      2.02 o 
   2  16   6       54.59       53.27      9.20 o 
   3  16   6      149.98      126.30     10.36 o 
  -3  17   6       79.29       74.69     10.67 o 
  -2  17   6      180.38      192.10     15.58 o 
  -1  17   6       25.91       17.76      5.58 o 
   0  17   6       94.54      104.74      9.29 o 
   1  17   6      452.41      486.48     21.97 o 
   2  17   6       42.51       34.32     10.44 o 
   3  17   6       15.87       16.02      5.88 o 
  -2  18   6       36.51       20.36      9.15 o 
  -1  18   6       65.71       71.71     13.08 o 
   0  18   6      264.52      269.08     14.74 o 
   1  18   6       33.71       22.79      9.66 o 
   2  18   6       45.04       30.40     12.35 o 
  -1  19   6      118.85      109.34     19.13 o 
   0  19   6        1.15        3.55      2.83 o 
   1  19   6       91.25       66.27     27.58 o 
  -6   1   7       64.97       28.31     22.57 o 
  -5   1   7        8.14       10.47      5.29 o 
  -4   1   7      502.45      535.66     20.20 o 
  -3   1   7        4.57        3.25      0.93 o 
  -2   1   7      261.21      287.89      6.22 o 
  -1   1   7       60.01       56.43      1.93 o 
   0   1   7     1074.07      988.63     20.01 o 
   1   1   7       97.86       90.60      3.82 o 
   2   1   7      255.34      280.28     10.02 o 
   3   1   7     1027.39     1069.35     30.28 o 
   4   1   7       28.09       31.23      7.51 o 
   5   1   7        3.38        1.71      2.41 o 
   6   1   7      501.25      553.91     37.98 o 
  -6   2   7      129.89      120.44     19.59 o 
  -5   2   7        0.35       -2.49      4.49 o 
  -4   2   7      321.61      326.00     11.32 o 
  -3   2   7      275.38      282.53      6.09 o 
  -2   2   7      408.70      381.16      8.18 o 
  -1   2   7     1057.56      944.01     22.01 o 
   0   2   7      236.58      237.19     14.91 o 
   1   2   7      589.54      646.60     12.29 o 
   2   2   7     1352.90     1262.35     35.91 o 
   3   2   7       91.69      108.38      4.34 o 
   4   2   7       15.55       10.79      2.36 o 
   5   2   7      218.89      233.84     11.67 o 
   6   2   7       55.56       33.03     10.62 o 
  -6   3   7        0.33        8.82      6.45 o 
  -5   3   7      164.93      174.74      6.90 o 
  -4   3   7      257.80      313.38     12.18 o 
  -3   3   7       14.45       11.80      1.82 o 
  -2   3   7     1761.51     1744.28     34.26 o 
  -1   3   7       97.44      105.45      2.45 o 
   0   3   7     1566.19     1582.55     23.16 o 
   1   3   7     3525.34     3409.21     89.46 o 
   2   3   7      343.57      369.59     13.73 o 
   3   3   7      409.81      388.56     13.02 o 
   4   3   7        0.48       -0.94      2.44 o 
   5   3   7        5.62        6.10      2.37 o 
   6   3   7      192.94      193.69     14.69 o 
  -6   4   7      128.45       84.60     41.39 o 
  -5   4   7      209.41      200.68     13.33 o 
  -4   4   7      159.42      149.05      4.79 o 
  -3   4   7     1129.54     1158.87     21.94 o 
  -2   4   7     1706.80     1716.83     34.03 o 
  -1   4   7     1270.58     1299.84     27.29 o 
   0   4   7     1814.00     1920.97     40.50 o 
   1   4   7     1398.97     1298.45     39.21 o 
   2   4   7      249.01      275.96     10.92 o 
   3   4   7       44.66       50.16      4.70 o 
   4   4   7      170.82      170.50     12.36 o 
   5   4   7      293.61      310.55     15.17 o 
   6   4   7      154.26      161.50     15.64 o 
  -6   5   7      154.85       94.64     47.59 o 
  -5   5   7        2.61        1.79      1.79 o 
  -4   5   7      192.66      195.15      7.43 o 
  -3   5   7      103.67      105.08      2.50 o 
  -2   5   7     3181.91     3134.73     61.73 o 
  -1   5   7     5893.33     6131.39    108.46 o 
   0   5   7      552.03      583.88     16.31 o 
   1   5   7      113.64       91.10      4.15 o 
   2   5   7       26.61       34.63      3.78 o 
   3   5   7       74.77       70.34      6.94 o 
   4   5   7       12.04        9.37      2.56 o 
   5   5   7       13.18       14.51      4.22 o 
   6   5   7       14.84       15.88      9.63 o 
  -6   6   7       36.60       15.79     13.79 o 
  -5   6   7       16.56       13.83      3.72 o 
  -4   6   7       10.81       13.80      3.51 o 
  -3   6   7      242.02      226.02      6.10 o 
  -2   6   7     3698.97     3661.27     71.92 o 
  -1   6   7     1534.93     1610.68     33.93 o 
   0   6   7       27.33       35.68      6.44 o 
   1   6   7     1440.43     1516.87     59.22 o 
   2   6   7      894.18      961.07     28.90 o 
   3   6   7       13.04       13.10      4.19 o 
   4   6   7      183.56      176.07      5.94 o 
   5   6   7       75.17       68.29      5.95 o 
  -6   7   7       61.12       39.51     18.59 o 
  -5   7   7      105.00      116.20      5.61 o 
  -4   7   7       12.49       11.27      3.37 o 
  -3   7   7       16.58       13.42      3.18 o 
  -2   7   7     1381.90     1370.49     28.97 o 
  -1   7   7      133.43      139.10      6.61 o 
   0   7   7      216.33      228.56      8.58 o 
   1   7   7      765.38      830.82     24.10 o 
   2   7   7       18.19       14.27      2.99 o 
   3   7   7      127.36      139.90      4.60 o 
   4   7   7      218.75      227.64     12.10 o 
   5   7   7      228.51      218.33     15.55 o 
  -6   8   7       99.19      107.86     21.36 o 
  -5   8   7        7.95        8.70      3.03 o 
  -4   8   7      214.33      219.83     14.77 o 
  -3   8   7     1623.81     1659.72     51.41 o 
  -2   8   7      247.28      255.63      6.11 o 
  -1   8   7       33.86       32.16      2.32 o 
   0   8   7      113.62      119.80      4.65 o 
   1   8   7      237.10      266.33      8.16 o 
   2   8   7      839.59      831.16     31.93 o 
   3   8   7      261.40      275.85     10.60 o 
   4   8   7        0.27       -0.07      1.98 o 
   5   8   7      192.18      217.01     23.71 o 
  -6   9   7       22.49        9.64      7.98 o 
  -5   9   7      409.23      451.08     21.68 o 
  -4   9   7        0.08       -0.28      3.11 o 
  -3   9   7     2081.11     2241.78     75.12 o 
  -2   9   7        2.56        2.32      0.97 o 
  -1   9   7       38.68       30.72      3.47 o 
   0   9   7     1521.39     1584.95     42.13 o 
   1   9   7      220.31      187.77      5.92 o 
   2   9   7      100.18      104.98      5.51 o 
   3   9   7      339.18      336.41     13.88 o 
   4   9   7        9.33       11.19      3.13 o 
   5   9   7        0.19        2.24      2.74 o 
  -5  10   7       29.19       21.82      8.12 o 
  -4  10   7      671.55      761.03     34.69 o 
  -3  10   7      126.71      115.57      7.95 o 
  -2  10   7      239.06      229.45      6.12 o 
  -1  10   7       55.67       60.41      2.55 o 
   0  10   7      697.13      666.82     17.41 o 
   1  10   7       25.04       17.81      4.54 o 
   2  10   7     1404.89     1456.23     37.13 o 
   3  10   7      186.10      175.22      5.47 o 
   4  10   7      276.96      282.99     20.76 o 
   5  10   7      283.55      286.40     25.88 o 
  -5  11   7       56.31       51.64      8.62 o 
  -4  11   7       51.64       58.49      5.24 o 
  -3  11   7       45.97       41.71     10.38 o 
  -2  11   7       86.52       87.53      5.30 o 
  -1  11   7       15.71       11.02      2.28 o 
   0  11   7      105.78      114.04      7.54 o 
   1  11   7     1053.69     1124.06     35.16 o 
   2  11   7        0.10        1.05      1.93 o 
   3  11   7       17.77       20.81      5.89 o 
   4  11   7        8.28        7.79      6.02 o 
   5  11   7       14.63       11.29      5.98 o 
  -5  12   7       53.76       62.31      7.19 o 
  -4  12   7        4.39        3.47      2.80 o 
  -3  12   7       33.52       37.10      8.30 o 
  -2  12   7       59.36       44.99      5.40 o 
  -1  12   7       14.40       12.21      2.88 o 
   0  12   7       22.86       12.98      3.36 o 
   1  12   7      184.10      174.09      7.88 o 
   2  12   7       67.97       75.50      6.90 o 
   3  12   7       26.32       22.40      5.85 o 
   4  12   7        1.54        3.04      4.21 o 
  -5  13   7       70.94       95.35     15.56 o 
  -4  13   7       45.03       35.65      8.21 o 
  -3  13   7        0.06       -1.16      2.66 o 
  -2  13   7      194.36      193.02      8.90 o 
  -1  13   7      419.73      431.78     15.59 o 
   0  13   7       15.85       12.83      3.10 o 
   1  13   7       35.53       36.40      7.01 o 
   2  13   7       37.40       33.65      7.43 o 
   3  13   7        3.69        5.32      3.00 o 
   4  13   7        9.46        2.65      3.78 o 
  -4  14   7       97.98       99.02      8.08 o 
  -3  14   7       68.11       78.83      9.58 o 
  -2  14   7      160.86      146.32      8.12 o 
  -1  14   7       65.89       66.48      6.15 o 
   0  14   7       54.92       48.32     10.93 o 
   1  14   7      114.78      121.08      3.88 o 
   2  14   7      205.26      217.24     11.50 o 
   3  14   7      135.21      128.20     11.85 o 
   4  14   7      185.12      198.50     14.30 o 
  -4  15   7        1.10        2.99      3.26 o 
  -3  15   7      114.19      133.09     10.15 o 
  -2  15   7       79.50       75.37      7.71 o 
  -1  15   7        2.45        2.09      2.28 o 
   0  15   7      283.45      302.86     15.88 o 
   1  15   7      224.12      229.89     10.92 o 
   2  15   7        2.90        3.37      2.07 o 
   3  15   7       14.83       16.68      7.12 o 
  -3  16   7      280.75      310.67     16.75 o 
  -2  16   7       46.11       29.93      7.93 o 
  -1  16   7       46.13       45.47     11.01 o 
   0  16   7        0.01        1.20      2.31 o 
   1  16   7        1.86        2.10      1.87 o 
   2  16   7       33.74       27.68     10.25 o 
   3  16   7        6.46        6.84      4.69 o 
  -3  17   7        1.93       -0.45      3.43 o 
  -2  17   7       83.70       93.10      9.89 o 
  -1  17   7        0.01        1.01      2.64 o 
   0  17   7        3.66        2.61      3.01 o 
   1  17   7       37.85       47.50      6.28 o 
   2  17   7       53.82       37.60     13.72 o 
  -2  18   7        1.07        4.12      3.76 o 
  -1  18   7       22.62       10.65      4.01 o 
   0  18   7      148.38      147.57      9.25 o 
   1  18   7        0.66        2.75      2.34 o 
   2  18   7       30.39       26.10      8.27 o 
  -1  19   7       90.93       73.52     10.25 o 
   0  19   7        2.17        3.67      3.88 o 
  -6   0   8      131.25      122.36     19.14 o 
  -5   0   8      371.32      325.76     30.11 o 
  -4   0   8      537.30      581.92     49.81 o 
  -3   0   8      156.02      164.75      9.93 o 
  -2   0   8       59.01       25.95      3.28 o 
  -1   0   8        9.47        2.85      1.94 o 
   0   0   8      865.08      843.41     14.79 o 
   1   0   8     5284.84     5267.67    207.18 o 
   2   0   8      953.51      954.08     31.65 o 
   3   0   8        3.32        4.55      2.90 o 
   4   0   8      322.41      318.32     18.50 o 
   5   0   8      113.95      117.90     16.51 o 
   6   0   8       21.38       16.52      7.11 o 
  -6   1   8       11.94        8.85      5.41 o 
  -5   1   8        2.51        2.00      2.39 o 
  -4   1   8      116.47      102.52      4.27 o 
  -3   1   8      418.48      407.27     10.38 o 
  -2   1   8       97.20       83.35      2.65 o 
  -1   1   8      215.15      260.77      6.18 o 
   0   1   8       26.49       42.39      1.60 o 
   1   1   8     1076.07     1121.04     25.30 o 
   2   1   8     1548.58     1615.87     40.86 o 
   3   1   8       16.39       13.72      2.82 o 
   4   1   8        1.72        2.14      2.01 o 
   5   1   8      303.41      312.61     15.63 o 
   6   1   8      388.94      437.73     28.48 o 
  -6   2   8      131.81      109.58     58.93 o 
  -5   2   8        3.15        2.78      2.27 o 
  -4   2   8        7.62       13.17      3.69 o 
  -3   2   8        9.34        8.31      1.06 o 
  -2   2   8      180.74      224.54      5.61 o 
  -1   2   8      830.79      888.81     23.88 o 
   0   2   8     2233.30     2238.84     41.51 o 
   1   2   8        1.32        1.50      3.42 o 
   2   2   8        4.28       11.40      5.92 o 
   3   2   8       85.45       82.86      6.81 o 
   4   2   8       62.97       65.02      4.58 o 
   5   2   8       13.36       14.93      4.13 o 
   6   2   8       42.85       42.22     16.60 o 
  -6   3   8        0.51        2.55      7.79 o 
  -5   3   8        0.12        2.94      2.31 o 
  -4   3   8        0.88        0.92      1.18 o 
  -3   3   8      384.76      400.97      8.28 o 
  -2   3   8        1.50        3.00      0.71 o 
  -1   3   8      869.88      896.67     18.95 o 
   0   3   8      672.36      504.70     81.66 o 
   1   3   8     1367.40     1424.42     42.28 o 
   2   3   8       80.10       78.31      4.02 o 
   3   3   8      242.45      262.69     11.77 o 
   4   3   8       15.45       13.67      3.33 o 
   5   3   8        2.43        1.06      2.25 o 
   6   3   8       17.70       13.76      7.33 o 
  -6   4   8       10.01        1.48      4.60 o 
  -5   4   8       33.76       29.96      9.25 o 
  -4   4   8      455.23      481.58     13.04 o 
  -3   4   8      351.74      353.77      7.07 o 
  -2   4   8      791.59      827.74     16.39 o 
  -1   4   8     1151.55     1252.22     26.31 o 
   0   4   8       58.19       77.74      3.29 o 
   1   4   8       69.30       75.30      3.92 o 
   2   4   8      240.69      265.98      8.97 o 
   3   4   8        7.53        5.91      2.68 o 
   4   4   8      332.82      361.73     15.46 o 
   5   4   8       26.99       16.65      4.53 o 
   6   4   8        0.74       -0.81      6.28 o 
  -6   5   8      125.94       92.02     56.64 o 
  -5   5   8      225.64      241.26     11.46 o 
  -4   5   8        2.74        3.09      1.78 o 
  -3   5   8     1686.17     1652.72     29.81 o 
  -2   5   8     3637.08     3579.38     70.73 o 
  -1   5   8      679.64      715.30     15.35 o 
   0   5   8     1273.94     1209.09     32.38 o 
   1   5   8      267.25      247.61      9.60 o 
   2   5   8        0.50        2.67      2.00 o 
   3   5   8     2766.28     2809.52     96.76 o 
   4   5   8       22.04       14.17      3.91 o 
   5   5   8       53.58       55.18      8.25 o 
  -6   6   8       53.16       36.37     16.06 o 
  -5   6   8      148.02      138.86      7.42 o 
  -4   6   8     1405.18     1492.45     41.67 o 
  -3   6   8       73.24       67.29      3.75 o 
  -2   6   8      157.79      143.17      3.65 o 
  -1   6   8      778.70      776.30     20.70 o 
   0   6   8     2017.43     2098.86     52.37 o 
   1   6   8      610.12      564.03     19.13 o 
   2   6   8      627.55      627.92     18.41 o 
   3   6   8      271.36      287.16     11.41 o 
   4   6   8      199.38      207.49     10.31 o 
   5   6   8      223.92      224.12     14.45 o 
  -6   7   8      182.29      213.77     30.73 o 
  -5   7   8        1.50        2.47      2.32 o 
  -4   7   8      281.14      257.45      8.88 o 
  -3   7   8     1476.16     1466.38     51.94 o 
  -2   7   8      566.48      549.13     12.06 o 
  -1   7   8      717.02      763.36     28.98 o 
   0   7   8      249.81      278.40     10.33 o 
   1   7   8       12.27       18.39      3.61 o 
   2   7   8        5.71        5.99      2.60 o 
   3   7   8       12.01        6.57      2.85 o 
   4   7   8       57.72       54.61      3.74 o 
   5   7   8       63.45       51.10      8.36 o 
  -6   8   8      139.99      100.71     59.18 o 
  -5   8   8       29.94       27.20      7.81 o 
  -4   8   8       40.81       40.88      5.23 o 
  -3   8   8      692.38      675.21     21.87 o 
  -2   8   8     2080.29     2159.33     45.03 o 
  -1   8   8       31.44       26.80      2.20 o 
   0   8   8      115.03      113.29      4.43 o 
   1   8   8      110.74       99.24      4.75 o 
   2   8   8     4733.33     4749.36    112.06 o 
   3   8   8       32.32       29.88      5.93 o 
   4   8   8       15.43       15.33      3.54 o 
   5   8   8        3.20        4.51      2.85 o 
  -6   9   8        6.38       10.62     13.14 o 
  -5   9   8      101.29       92.61      8.24 o 
  -4   9   8        5.46        5.88      3.63 o 
  -3   9   8     1247.27     1279.75     41.16 o 
  -2   9   8        9.66        6.04      1.50 o 
  -1   9   8        6.10        3.41      1.81 o 
   0   9   8      690.24      745.06     19.16 o 
   1   9   8     1103.35     1200.23     38.86 o 
   2   9   8      115.87      108.69      5.67 o 
   3   9   8       71.23       60.84      7.01 o 
   4   9   8       30.82       23.41      8.37 o 
   5   9   8        2.60        3.45      5.38 o 
  -5  10   8        8.27       10.74      4.78 o 
  -4  10   8      203.35      211.83     10.52 o 
  -3  10   8      219.60      199.11     13.95 o 
  -2  10   8       69.55       67.46      2.73 o 
  -1  10   8      335.73      328.46     10.39 o 
   0  10   8      159.18      161.70      6.90 o 
   1  10   8     1656.44     1826.94     56.95 o 
   2  10   8       50.97       43.83      7.78 o 
   3  10   8      123.38      114.61      4.12 o 
   4  10   8       91.50       97.56     20.31 o 
   5  10   8       81.47       90.65      9.79 o 
  -5  11   8       28.37       26.17      8.91 o 
  -4  11   8      130.71      144.05      7.50 o 
  -3  11   8      190.67      195.15      7.74 o 
  -2  11   8      100.41       83.45      4.65 o 
  -1  11   8       93.87      101.17      3.35 o 
   0  11   8      369.14      395.84     13.33 o 
   1  11   8      309.27      285.27      7.77 o 
   2  11   8      108.69      105.71      6.87 o 
   3  11   8       38.92       47.88      5.19 o 
   4  11   8        1.58       -4.06      5.09 o 
  -5  12   8       21.26       10.77      4.29 o 
  -4  12   8       18.83       14.20      4.80 o 
  -3  12   8       11.64       15.11      4.42 o 
  -2  12   8       15.68       12.22      4.15 o 
  -1  12   8       50.14       54.23      5.63 o 
   0  12   8       98.68       72.59      5.74 o 
   1  12   8     1068.47     1162.77     39.22 o 
   2  12   8      226.81      218.06     10.17 o 
   3  12   8        7.45        4.33      2.25 o 
   4  12   8       87.00      102.46     11.66 o 
  -5  13   8        0.65        1.51      3.42 o 
  -4  13   8       61.00       60.83     10.18 o 
  -3  13   8      124.32      132.39      8.03 o 
  -2  13   8      192.61      188.77     10.33 o 
  -1  13   8      149.34      118.61      7.12 o 
   0  13   8      566.45      562.87     19.87 o 
   1  13   8        4.79        2.71      2.37 o 
   2  13   8       81.03       75.59      5.32 o 
   3  13   8       50.56       54.64      7.95 o 
   4  13   8       18.46        9.41      5.29 o 
  -4  14   8        0.01        3.89      2.73 o 
  -3  14   8        2.85        3.12      2.70 o 
  -2  14   8       16.29       11.33      3.31 o 
  -1  14   8       27.59       29.62      3.40 o 
   0  14   8       61.83       60.25      4.84 o 
   1  14   8      112.03      112.11      4.91 o 
   2  14   8      109.24      103.60      5.64 o 
   3  14   8        2.71        4.88      2.78 o 
   4  14   8       77.10       51.18     18.36 o 
  -4  15   8        1.61        2.05      1.82 o 
  -3  15   8       48.89       45.40     11.03 o 
  -2  15   8        0.94        2.79      2.45 o 
  -1  15   8        3.97        6.66      3.57 o 
   0  15   8      153.99      162.41      8.04 o 
   1  15   8      110.87      107.69      8.24 o 
   2  15   8        0.95        1.20      3.02 o 
   3  15   8       60.90       58.79      9.96 o 
  -3  16   8        0.25        3.33      3.54 o 
  -2  16   8       23.38       20.69      6.09 o 
  -1  16   8      263.05      275.71     15.79 o 
   0  16   8        0.44        1.95      2.71 o 
   1  16   8       26.59       19.07      5.29 o 
   2  16   8      416.02      454.24     28.49 o 
   3  16   8        1.70        4.45      2.33 o 
  -3  17   8      382.65      429.04     25.13 o 
  -2  17   8       12.55        7.54      3.75 o 
  -1  17   8        6.13        4.75      3.45 o 
   0  17   8      202.80      230.79     17.76 o 
   1  17   8        0.21        1.36      2.77 o 
   2  17   8        0.57       -2.06      4.24 o 
  -2  18   8       92.15       82.27      8.33 o 
  -1  18   8      494.68      578.77     39.73 o 
   0  18   8       46.68       31.57     12.30 o 
   1  18   8      193.49      243.18     18.32 o 
  -6   1   9      159.74      162.70     26.34 o 
  -5   1   9        0.34        0.06      1.93 o 
  -4   1   9       25.15       22.18      6.16 o 
  -3   1   9      225.32      223.53      5.60 o 
  -2   1   9      529.49      595.78     14.70 o 
  -1   1   9      309.15      319.81      9.76 o 
   0   1   9      122.25      104.72      3.14 o 
   1   1   9     1284.04     1433.83     34.93 o 
   2   1   9      146.63      176.72      5.59 o 
   3   1   9      185.47      209.54      7.88 o 
   4   1   9        1.51        2.17      1.82 o 
   5   1   9       39.78       33.91     10.82 o 
   6   1   9       29.74       18.84      5.77 o 
  -6   2   9      190.09      153.61     41.34 o 
  -5   2   9       13.49       11.83      2.71 o 
  -4   2   9       10.29       14.70      3.74 o 
  -3   2   9      567.05      538.50     14.11 o 
  -2   2   9      187.56      194.59      6.51 o 
  -1   2   9      265.03      283.57      6.42 o 
   0   2   9      702.81      679.93     22.14 o 
   1   2   9     1441.71     1406.72     37.18 o 
   2   2   9     1187.12     1223.58     36.56 o 
   3   2   9      231.90      244.94      9.74 o 
   4   2   9      177.20      185.20      5.22 o 
   5   2   9       24.47       15.97      5.35 o 
  -6   3   9      135.43      148.93     25.55 o 
  -5   3   9       86.39       72.01      5.07 o 
  -4   3   9      116.88      104.36      5.16 o 
  -3   3   9     1541.41     1554.00     28.11 o 
  -2   3   9      489.60      530.45     14.52 o 
  -1   3   9      528.03      540.70     12.52 o 
   0   3   9      719.77      737.51     16.86 o 
   1   3   9        0.20        2.24      1.75 o 
   2   3   9     1762.53     1698.76     51.09 o 
   3   3   9      127.99      113.17      4.21 o 
   4   3   9      327.12      283.61     12.49 o 
   5   3   9      445.60      471.49     24.11 o 
  -6   4   9        0.52        5.64      6.75 o 
  -5   4   9      324.81      348.05     18.25 o 
  -4   4   9       26.42       26.42      2.29 o 
  -3   4   9       36.46       37.91      1.46 o 
  -2   4   9     2540.02     2523.59     53.06 o 
  -1   4   9       33.06       36.25      1.76 o 
   0   4   9     1137.32     1173.41     24.98 o 
   1   4   9      973.77     1001.70     28.56 o 
   2   4   9        8.11        8.67      3.44 o 
   3   4   9       15.79        9.13      3.80 o 
   4   4   9        3.55       -1.06      3.17 o 
   5   4   9      146.77      145.43      8.65 o 
  -6   5   9      107.26      107.32     22.33 o 
  -5   5   9       48.11       46.10     12.28 o 
  -4   5   9       27.53       30.07      2.10 o 
  -3   5   9      143.33      151.99      3.50 o 
  -2   5   9      305.36      310.40      8.15 o 
  -1   5   9        4.17        7.06      1.67 o 
   0   5   9      232.14      233.53      7.60 o 
   1   5   9       54.14       60.39      4.45 o 
   2   5   9      904.26      910.02     26.02 o 
   3   5   9      282.01      298.46      8.78 o 
   4   5   9       73.35       84.14      6.86 o 
   5   5   9        0.02       -0.94      2.96 o 
  -6   6   9       62.78       35.85     32.56 o 
  -5   6   9       30.47       30.79      9.42 o 
  -4   6   9       70.84       65.81      5.55 o 
  -3   6   9      182.78      182.47      5.80 o 
  -2   6   9        0.49        1.23      0.88 o 
  -1   6   9      141.98      129.77      4.55 o 
   0   6   9        3.31        7.44      2.12 o 
   1   6   9      145.80      134.68      4.61 o 
   2   6   9       30.09       34.02      7.58 o 
   3   6   9     2082.29     2192.99     65.46 o 
   4   6   9       32.56       30.59      7.22 o 
   5   6   9       11.60        6.96      2.81 o 
  -6   7   9       99.98       70.46     59.96 o 
  -5   7   9        4.01        1.87      3.38 o 
  -4   7   9      523.27      542.05     23.10 o 
  -3   7   9     1529.87     1536.22     47.04 o 
  -2   7   9      665.27      656.39     13.21 o 
  -1   7   9      401.45      385.63     10.86 o 
   0   7   9        2.14        3.04      1.80 o 
   1   7   9       24.24       20.47      3.87 o 
   2   7   9     1097.17     1166.67     42.24 o 
   3   7   9      321.38      314.93     13.09 o 
   4   7   9        1.02        2.22      2.40 o 
   5   7   9      135.70      148.50     13.54 o 
  -6   8   9       98.13       75.88     42.13 o 
  -5   8   9       94.48      112.29     11.03 o 
  -4   8   9      365.08      378.83     18.14 o 
  -3   8   9     1189.64     1201.67     30.57 o 
  -2   8   9      376.12      358.88     10.66 o 
  -1   8   9      245.90      247.60      6.72 o 
   0   8   9      880.96      942.85     27.22 o 
   1   8   9     1667.80     1727.88     46.32 o 
   2   8   9       59.38       51.28     10.72 o 
   3   8   9        8.34        6.95      2.28 o 
   4   8   9      156.26      164.98      8.66 o 
   5   8   9        6.18        8.65      5.77 o 
  -5   9   9       36.38       27.26      8.59 o 
  -4   9   9      233.39      241.07     12.11 o 
  -3   9   9      595.80      568.90     22.73 o 
  -2   9   9        5.80        4.69      1.02 o 
  -1   9   9      127.83      156.49      6.93 o 
   0   9   9      108.78      101.71      3.86 o 
   1   9   9      112.08      102.83      7.15 o 
   2   9   9        1.19       -1.78      3.00 o 
   3   9   9      787.14      792.29     35.70 o 
   4   9   9       19.68       16.78      6.75 o 
   5   9   9       65.99       52.33     19.19 o 
  -5  10   9        2.85        5.35      4.05 o 
  -4  10   9      122.97      133.74      5.07 o 
  -3  10   9       41.64       37.21      4.76 o 
  -2  10   9      136.41      143.90      6.33 o 
  -1  10   9      498.97      500.48     14.86 o 
   0  10   9      241.52      273.89     10.35 o 
   1  10   9      292.50      279.26      9.80 o 
   2  10   9      361.53      379.34     13.94 o 
   3  10   9      113.64      110.23      6.70 o 
   4  10   9      401.06      412.98     26.76 o 
   5  10   9        0.10       -0.47      7.58 o 
  -5  11   9        6.87        5.85      4.02 o 
  -4  11   9        0.79        1.72      2.00 o 
  -3  11   9       32.04       23.17      5.93 o 
  -2  11   9       87.26       86.50      6.05 o 
  -1  11   9      105.28       80.55     10.23 o 
   0  11   9       35.61       25.22      5.27 o 
   1  11   9        8.76        6.77      2.96 o 
   2  11   9      379.55      374.10     14.41 o 
   3  11   9       82.32       81.01      4.68 o 
   4  11   9       19.13       16.17      6.49 o 
  -5  12   9       52.45       36.41     16.68 o 
  -4  12   9       15.13       11.84      4.45 o 
  -3  12   9        5.59        3.74      2.39 o 
  -2  12   9        0.20        0.48      2.09 o 
  -1  12   9       80.93       86.75      8.25 o 
   0  12   9      541.76      536.60     19.07 o 
   1  12   9        0.10       -2.73      3.12 o 
   2  12   9       93.15       80.30      3.51 o 
   3  12   9        0.29        2.63      2.98 o 
   4  12   9        0.10        1.40      3.33 o 
  -4  13   9      101.95      101.28     12.51 o 
  -3  13   9       38.51       32.73      7.83 o 
  -2  13   9        1.93        1.19      2.52 o 
  -1  13   9      164.86      155.89      8.89 o 
   0  13   9       31.67       17.93      3.25 o 
   1  13   9       37.66       25.97      7.70 o 
   2  13   9      233.55      255.25     11.54 o 
   3  13   9      114.04      128.51     13.18 o 
   4  13   9       51.16       37.07     13.54 o 
  -4  14   9       11.39       10.85      4.74 o 
  -3  14   9        2.28        1.02      2.67 o 
  -2  14   9      112.56      131.29      8.46 o 
  -1  14   9       15.51       15.22      3.71 o 
   0  14   9       18.92       18.65      4.48 o 
   1  14   9      264.79      296.36     12.46 o 
   2  14   9      176.52      167.59      8.51 o 
   3  14   9       58.94       39.14     12.76 o 
  -4  15   9       63.73       48.20     14.32 o 
  -3  15   9      212.14      254.88     19.77 o 
  -2  15   9       12.98        6.55      3.11 o 
  -1  15   9       30.71       31.58      7.53 o 
   0  15   9       35.34       28.42      7.37 o 
   1  15   9       37.60       34.52      8.40 o 
   2  15   9      113.65      118.32     11.58 o 
   3  15   9      158.71      152.91     12.12 o 
  -3  16   9        4.04        2.85      2.63 o 
  -2  16   9      247.90      274.21     21.01 o 
  -1  16   9       13.00        6.45      2.14 o 
   0  16   9      103.45      114.76      8.83 o 
   1  16   9      107.77      125.57      9.12 o 
   2  16   9       10.29        6.96      4.40 o 
  -2  17   9        6.48        9.60      5.40 o 
  -1  17   9        7.85        3.82      4.11 o 
   0  17   9       14.98       13.79      4.51 o 
   1  17   9        8.13        8.58      2.94 o 
   2  17   9       66.53       72.94      6.56 o 
  -1  18   9        8.27        7.83      3.08 o 
   0  18   9       25.84       16.56      7.38 o 
   1  18   9       10.98        8.31      3.78 o 
  -5   0  10        4.04        1.28      2.81 o 
  -4   0  10      256.03      223.85     15.96 o 
  -3   0  10      142.20      151.92     10.83 o 
  -2   0  10        7.47        6.53      2.90 o 
  -1   0  10       14.87       13.80      1.01 o 
   0   0  10       24.41       20.84      1.57 o 
   1   0  10      583.40      555.49     23.38 o 
   2   0  10      564.18      604.54     20.99 o 
   3   0  10      169.26      172.77      8.72 o 
   4   0  10       64.28       79.64      7.54 o 
   5   0  10      347.37      372.59     24.16 o 
  -6   1  10      180.84      158.84     41.98 o 
  -5   1  10      125.26      117.01      6.87 o 
  -4   1  10      177.66      196.50      8.59 o 
  -3   1  10       61.24       76.42      2.45 o 
  -2   1  10        7.20        8.82      2.98 o 
  -1   1  10      358.24      340.92     10.15 o 
   0   1  10       17.62       23.82      2.56 o 
   1   1  10     2711.04     2684.67     60.99 o 
   2   1  10     1925.73     1939.68     43.47 o 
   3   1  10      137.38      149.53      6.72 o 
   4   1  10       45.05       38.82      9.01 o 
   5   1  10      268.37      306.24     13.14 o 
  -6   2  10       57.61       24.24     17.54 o 
  -5   2  10        7.44        9.51      3.19 o 
  -4   2  10       91.63       77.21      4.21 o 
  -3   2  10      701.98      686.83     15.81 o 
  -2   2  10      427.82      422.82     12.81 o 
  -1   2  10       28.62       45.10      1.57 o 
   0   2  10     1003.00     1025.82     26.92 o 
   1   2  10      580.95      642.93     17.21 o 
   2   2  10       57.31       56.77      9.06 o 
   3   2  10        1.34        5.58      2.15 o 
   4   2  10       27.90       25.42      6.43 o 
   5   2  10        2.90        0.25      3.38 o 
  -6   3  10       39.07       19.22     13.30 o 
  -5   3  10       47.82       63.99      4.73 o 
  -4   3  10       40.22       33.58      2.28 o 
  -3   3  10      107.59      115.89      4.98 o 
  -2   3  10      154.67      169.34      5.01 o 
  -1   3  10        0.15       -0.34      1.08 o 
   0   3  10      322.64      359.82     10.16 o 
   1   3  10      355.33      379.83     11.16 o 
   2   3  10      655.76      635.09     18.55 o 
   3   3  10       49.53       56.73     11.44 o 
   4   3  10      223.52      207.50     10.74 o 
   5   3  10      129.77      119.38     10.47 o 
  -6   4  10       87.93       71.43     49.01 o 
  -5   4  10      235.13      242.78     40.89 o 
  -4   4  10       98.37      100.72      6.34 o 
  -3   4  10      186.44      178.77      4.85 o 
  -2   4  10      435.03      437.17     10.34 o 
  -1   4  10      130.23      133.40      3.92 o 
   0   4  10      105.53      113.28      3.92 o 
   1   4  10      190.75      183.69      5.78 o 
   2   4  10       43.16       49.64      8.57 o 
   3   4  10        4.41        9.77      2.72 o 
   4   4  10      425.60      413.41     18.39 o 
   5   4  10       33.18       26.48      8.16 o 
  -6   5  10        6.02       10.84     11.34 o 
  -5   5  10      100.95      122.30     18.57 o 
  -4   5  10        2.53        2.62      1.16 o 
  -3   5  10     1002.14     1006.00     29.62 o 
  -2   5  10      572.87      600.60     15.42 o 
  -1   5  10      629.68      661.82     15.70 o 
   0   5  10      150.76      150.62      3.50 o 
   1   5  10      744.74      808.94     24.66 o 
   2   5  10     1048.85     1111.01     40.01 o 
   3   5  10        0.97        0.47      3.45 o 
   4   5  10        6.94        3.57      2.19 o 
   5   5  10        3.38        4.47      1.93 o 
  -6   6  10        6.95        6.63      5.12 o 
  -5   6  10        0.12        5.09      4.77 o 
  -4   6  10      733.95      822.67     34.16 o 
  -3   6  10     2707.58     2659.52     74.42 o 
  -2   6  10     1315.13     1350.46     30.39 o 
  -1   6  10        0.02       -0.19      1.77 o 
   0   6  10     1052.02     1029.11     25.21 o 
   1   6  10      124.01      120.06      4.42 o 
   2   6  10      187.45      202.11      8.82 o 
   3   6  10      247.12      249.01     14.14 o 
   4   6  10       12.19        5.98      2.10 o 
   5   6  10        0.67        3.68      2.87 o 
  -6   7  10        5.83        8.48      5.81 o 
  -5   7  10        0.01        5.47      5.74 o 
  -4   7  10      674.89      705.78     29.15 o 
  -3   7  10     1965.49     2079.59     41.16 o 
  -2   7  10      305.57      319.85     10.36 o 
  -1   7  10      178.06      171.41      5.48 o 
   0   7  10        8.31       15.19      3.75 o 
   1   7  10       76.70       83.13      5.73 o 
   2   7  10      806.48      817.23     28.88 o 
   3   7  10       81.38       94.92      7.46 o 
   4   7  10       34.78       26.26      8.02 o 
   5   7  10      188.87      191.92     14.35 o 
  -5   8  10       51.13       36.16     11.28 o 
  -4   8  10       88.42       78.72      3.76 o 
  -3   8  10      178.00      154.49     15.76 o 
  -2   8  10     1619.69     1642.55     46.20 o 
  -1   8  10       78.32       81.33      7.21 o 
   0   8  10      185.98      177.67      5.91 o 
   1   8  10     1427.04     1533.99     49.27 o 
   2   8  10      621.15      614.51     18.18 o 
   3   8  10      221.72      228.43     11.24 o 
   4   8  10       11.08        7.88      3.25 o 
   5   8  10        2.69        3.08      3.70 o 
  -5   9  10       11.74        8.27      6.32 o 
  -4   9  10        0.43        1.51      2.14 o 
  -3   9  10       72.82       75.29     10.15 o 
  -2   9  10      775.44      802.73     19.35 o 
  -1   9  10      613.91      658.71     19.21 o 
   0   9  10        2.01        0.81      1.44 o 
   1   9  10        6.04        1.79      2.46 o 
   2   9  10      373.71      403.34     16.94 o 
   3   9  10        2.49        0.67      1.87 o 
   4   9  10       72.45       70.67     14.83 o 
   5   9  10       43.79       29.71     19.17 o 
  -5  10  10      263.68      276.58     22.77 o 
  -4  10  10      226.52      218.65     13.76 o 
  -3  10  10       14.44       14.18      3.93 o 
  -2  10  10       45.11       43.19      2.56 o 
  -1  10  10        1.28       -1.33      1.89 o 
   0  10  10      187.99      199.31      8.98 o 
   1  10  10       15.44       10.23      3.14 o 
   2  10  10      163.92      169.97      6.63 o 
   3  10  10      366.18      380.81     18.44 o 
   4  10  10       18.43       13.05      5.34 o 
  -5  11  10      216.01      220.90     21.26 o 
  -4  11  10      129.74      144.41     10.46 o 
  -3  11  10       49.07       37.46      8.59 o 
  -2  11  10        0.82        2.69      1.24 o 
  -1  11  10        0.96        2.33      1.31 o 
   0  11  10        0.67        1.38      2.13 o 
   1  11  10      200.46      220.72     13.19 o 
   2  11  10      269.43      279.93     12.31 o 
   3  11  10       12.68       13.82      3.40 o 
   4  11  10       52.21       31.86      9.89 o 
  -5  12  10      246.35      267.43     23.52 o 
  -4  12  10       93.72       76.95     20.59 o 
  -3  12  10      250.46      277.13     15.04 o 
  -2  12  10       60.86       78.53      6.56 o 
  -1  12  10      230.94      190.46      5.70 o 
   0  12  10      402.23      453.86     17.40 o 
   1  12  10      343.77      374.95     15.85 o 
   2  12  10        1.67        0.84      2.57 o 
   3  12  10      452.78      479.77     21.88 o 
   4  12  10      165.24      176.00     13.62 o 
  -4  13  10      165.83      186.55     14.67 o 
  -3  13  10        5.59        4.19      2.88 o 
  -2  13  10        0.15        2.28      2.07 o 
  -1  13  10       19.63       16.15      2.83 o 
   0  13  10       31.32       31.23      7.10 o 
   1  13  10       51.64       57.27      9.14 o 
   2  13  10      161.28      152.11      7.03 o 
   3  13  10        4.86        3.15      2.95 o 
  -4  14  10       20.63       13.06      4.92 o 
  -3  14  10       23.25       14.51      5.74 o 
  -2  14  10        0.67       -0.13      2.78 o 
  -1  14  10       15.16       13.16      3.25 o 
   0  14  10        0.19        1.29      2.12 o 
   1  14  10        2.95        1.11      2.77 o 
   2  14  10        0.06       -0.18      2.45 o 
   3  14  10        0.31       -1.58      4.06 o 
  -3  15  10        6.47        8.42      3.83 o 
  -2  15  10        7.02        8.89      3.29 o 
  -1  15  10        1.35        2.14      2.44 o 
   0  15  10        5.36        9.69      2.56 o 
   1  15  10        5.51        5.25      2.37 o 
   2  15  10        0.87        2.52      2.50 o 
   3  15  10       29.53       22.11     12.56 o 
  -3  16  10       17.67       21.33      6.12 o 
  -2  16  10      101.57       90.57      5.84 o 
  -1  16  10        8.41        6.58      2.63 o 
   0  16  10       24.41       23.89      7.61 o 
   1  16  10       40.46       51.98      6.31 o 
   2  16  10        2.60        2.59      3.64 o 
  -2  17  10        9.01        3.64      3.09 o 
  -1  17  10      307.38      355.69     24.25 o 
   0  17  10       28.51       24.26      9.22 o 
   1  17  10       15.11       11.00      5.86 o 
  -1  18  10        1.96        1.18      2.77 o 
   0  18  10       41.29       21.40      7.46 o 
  -6   1  11        4.39        5.17      5.33 o 
  -5   1  11       64.49       63.62      6.31 o 
  -4   1  11       50.92       56.13      3.77 o 
  -3   1  11       92.52       99.38      6.74 o 
  -2   1  11      620.59      646.57     20.41 o 
  -1   1  11      161.91      174.55      6.63 o 
   0   1  11        0.04        0.79      1.05 o 
   1   1  11      222.00      193.29      5.89 o 
   2   1  11       48.47       48.16      8.51 o 
   3   1  11       85.93       76.41      5.45 o 
   4   1  11      275.86      268.53     11.44 o 
   5   1  11       74.63       78.15      8.28 o 
  -6   2  11       78.49       77.56     10.23 o 
  -5   2  11      132.92      136.42     12.75 o 
  -4   2  11       60.06       57.55      7.59 o 
  -3   2  11      881.84      901.43     26.60 o 
  -2   2  11       18.51       21.71      2.18 o 
  -1   2  11      835.51      841.82     23.92 o 
   0   2  11       64.25       56.83      2.78 o 
   1   2  11       45.30       49.30      8.34 o 
   2   2  11       63.52       75.78      7.03 o 
   3   2  11      756.16      755.74     20.45 o 
   4   2  11       15.87       16.73      4.25 o 
   5   2  11       55.48       41.40     10.81 o 
  -6   3  11      161.25      166.32     15.18 o 
  -5   3  11        8.72        7.24      2.93 o 
  -4   3  11      728.43      769.05     29.39 o 
  -3   3  11        0.47        0.71      1.03 o 
  -2   3  11      493.14      488.20     13.75 o 
  -1   3  11       84.95       73.19      2.13 o 
   0   3  11      162.57      166.21      5.93 o 
   1   3  11     1176.14     1244.36     33.28 o 
   2   3  11      246.49      236.08      8.76 o 
   3   3  11      125.16       96.54      8.00 o 
   4   3  11      111.04      126.64      8.81 o 
   5   3  11       53.75       32.51      7.58 o 
  -6   4  11      144.00      137.04     14.04 o 
  -5   4  11      133.00      152.22     17.58 o 
  -4   4  11      121.05      119.14      7.99 o 
  -3   4  11     1044.58     1073.88     33.49 o 
  -2   4  11        1.83        2.06      1.23 o 
  -1   4  11     1125.79     1116.04     23.64 o 
   0   4  11        1.67        5.31      1.83 o 
   1   4  11        1.82        2.22      1.66 o 
   2   4  11     1523.61     1579.31     56.77 o 
   3   4  11       49.54       58.00      9.73 o 
   4   4  11      361.30      356.80     17.27 o 
   5   4  11      200.39      199.39     10.94 o 
  -6   5  11       42.20       29.47     14.28 o 
  -5   5  11       15.82       12.40      5.38 o 
  -4   5  11       52.87       40.21      4.31 o 
  -3   5  11        0.02        1.43      0.87 o 
  -2   5  11     1634.66     1575.85     38.42 o 
  -1   5  11       69.29       66.31      4.23 o 
   0   5  11      102.88      101.62      4.15 o 
   1   5  11       29.06       17.31      4.07 o 
   2   5  11       64.59       59.01      5.93 o 
   3   5  11       45.13       56.25      4.73 o 
   4   5  11        8.98        9.38      2.93 o 
   5   5  11       23.25       22.86      7.08 o 
  -6   6  11        0.05        1.71      5.34 o 
  -5   6  11        0.71        3.26      4.58 o 
  -4   6  11      595.60      628.70     33.74 o 
  -3   6  11      615.12      652.89     16.61 o 
  -2   6  11       11.01        8.77      2.17 o 
  -1   6  11      771.46      881.64     20.28 o 
   0   6  11        0.08       -0.23      1.67 o 
   1   6  11       50.13       34.88      9.05 o 
   2   6  11       48.49       47.44      9.52 o 
   3   6  11       74.36       79.66      7.00 o 
   4   6  11       48.10       42.40     10.91 o 
   5   6  11        2.05        0.84      1.78 o 
  -6   7  11       16.33       12.26      7.24 o 
  -5   7  11       12.69       13.02      6.20 o 
  -4   7  11        0.68        3.60      4.10 o 
  -3   7  11     1680.70     1686.96     38.15 o 
  -2   7  11      230.18      240.79      7.96 o 
  -1   7  11      130.18      122.78      6.61 o 
   0   7  11      338.49      352.52     11.18 o 
   1   7  11     1118.64     1138.40     41.73 o 
   2   7  11        1.61        2.11      3.28 o 
   3   7  11       26.31       26.41      5.89 o 
   4   7  11       70.54       67.34      8.82 o 
   5   7  11       30.38       21.64      6.83 o 
  -5   8  11       55.90       47.58     19.07 o 
  -4   8  11        9.15        7.21      4.35 o 
  -3   8  11       71.00       65.66      4.59 o 
  -2   8  11     2247.58     2362.37     68.33 o 
  -1   8  11      216.02      219.47      7.47 o 
   0   8  11      563.40      569.78     17.31 o 
   1   8  11      140.85      141.73      4.95 o 
   2   8  11        3.00        2.14      2.30 o 
   3   8  11      271.84      289.50     13.25 o 
   4   8  11        1.25        2.36      2.09 o 
  -5   9  11       22.13       26.00     11.96 o 
  -4   9  11      287.45      286.21     17.84 o 
  -3   9  11      369.35      345.31     15.45 o 
  -2   9  11      253.29      261.52      8.29 o 
  -1   9  11      412.55      423.60     13.06 o 
   0   9  11       10.31       19.90      4.75 o 
   1   9  11      584.63      645.54     17.68 o 
   2   9  11       65.88       58.58      9.58 o 
   3   9  11       80.34       85.69      6.10 o 
   4   9  11      104.79      107.83      6.96 o 
  -5  10  11       24.10       17.37      8.07 o 
  -4  10  11       38.72       36.66     11.66 o 
  -3  10  11      644.90      653.61     29.97 o 
  -2  10  11      214.56      194.87     10.97 o 
  -1  10  11      103.77       75.44      4.28 o 
   0  10  11      252.22      219.43      9.63 o 
   1  10  11        9.79        7.38      2.21 o 
   2  10  11      307.86      306.66     13.25 o 
   3  10  11      261.49      281.51     14.03 o 
   4  10  11        5.57        3.37      2.80 o 
  -5  11  11        1.40        3.56      4.33 o 
  -4  11  11       17.89       10.04      4.38 o 
  -3  11  11        2.98        3.66      2.27 o 
  -2  11  11       64.59       73.04      6.64 o 
  -1  11  11      189.12      172.98     10.04 o 
   0  11  11      219.06      194.25     11.79 o 
   1  11  11       28.95       27.93      5.30 o 
   2  11  11      185.90      167.61      7.65 o 
   3  11  11      119.15      103.76      9.11 o 
   4  11  11       18.13       13.02      7.30 o 
  -4  12  11       29.79       21.90      7.14 o 
  -3  12  11        4.63        2.61      2.64 o 
  -2  12  11        7.31        7.48      3.19 o 
  -1  12  11       80.52      104.32      3.34 o 
   0  12  11      188.73      193.77      9.04 o 
   1  12  11        0.73        2.62      1.40 o 
   2  12  11       21.96       19.36      3.90 o 
   3  12  11       37.78       36.21      9.14 o 
   4  12  11      234.73      232.98     20.12 o 
  -4  13  11       51.60       41.97     12.00 o 
  -3  13  11        0.51        2.79      3.76 o 
  -2  13  11        0.50        2.08      1.66 o 
  -1  13  11        0.21        2.12      1.24 o 
   0  13  11       57.31       57.47      5.07 o 
   1  13  11       53.20       61.30      6.56 o 
   2  13  11      259.93      275.64     11.71 o 
   3  13  11       28.42       23.46      7.03 o 
  -4  14  11      191.32      209.67     17.90 o 
  -3  14  11      252.55      279.68     27.75 o 
  -2  14  11       64.48       45.60      5.54 o 
  -1  14  11       42.85       47.27      4.29 o 
   0  14  11       63.82       49.87      9.78 o 
   1  14  11       62.17       53.15     10.96 o 
   2  14  11      220.92      231.46     19.47 o 
   3  14  11      162.32      201.00     14.49 o 
  -3  15  11      137.93      143.92     13.84 o 
  -2  15  11       90.09       87.99     10.35 o 
  -1  15  11      116.92      105.93     11.23 o 
   0  15  11       26.28       22.78      5.90 o 
   1  15  11      455.03      509.52     33.53 o 
   2  15  11      344.44      388.32     23.76 o 
  -3  16  11      144.95      151.55     12.27 o 
  -2  16  11       56.68       35.64     12.21 o 
  -1  16  11        0.07       -1.27      2.50 o 
   0  16  11       74.06       84.93      4.68 o 
   1  16  11       48.40       67.24     11.24 o 
   2  16  11      148.80      148.88     13.06 o 
  -2  17  11       55.02       48.91     13.74 o 
  -1  17  11        1.94        3.03      3.19 o 
   0  17  11        2.46        2.16      1.88 o 
   1  17  11       77.79       86.35      9.51 o 
  -5   0  12       45.06       27.57     11.76 o 
  -4   0  12     1125.09     1135.42     60.87 o 
  -3   0  12      252.89      233.51     13.39 o 
  -2   0  12      332.25      370.25     17.58 o 
  -1   0  12      560.75      637.88     64.86 o 
   0   0  12      244.62      235.62      8.00 o 
   1   0  12      126.33      130.31      5.11 o 
   2   0  12      990.76     1016.62     41.73 o 
   3   0  12     1292.00     1347.44     58.57 o 
   4   0  12      198.67      196.06     13.06 o 
   5   0  12      759.62      822.46     40.35 o 
  -6   1  12       77.67       73.03     13.07 o 
  -5   1  12       56.52       62.14      5.51 o 
  -4   1  12        0.44       -1.13      2.10 o 
  -3   1  12      313.57      291.35     12.86 o 
  -2   1  12     1649.17     1731.80     48.33 o 
  -1   1  12      108.17      118.89      3.84 o 
   0   1  12        3.77        2.06      1.19 o 
   1   1  12      738.09      794.56     20.25 o 
   2   1  12      379.20      414.71     13.20 o 
   3   1  12      134.31      114.09      8.48 o 
   4   1  12      149.89      173.54      9.59 o 
   5   1  12      102.55      109.07      6.72 o 
  -6   2  12        0.84        3.59      3.31 o 
  -5   2  12        2.88        1.59      2.70 o 
  -4   2  12       63.86       59.56      5.66 o 
  -3   2  12      240.65      243.45     10.16 o 
  -2   2  12      341.63      330.18     15.02 o 
  -1   2  12       51.53       50.40      1.67 o 
   0   2  12       72.28       82.52      2.61 o 
   1   2  12      171.84      154.85      6.88 o 
   2   2  12       66.57       61.96     10.62 o 
   3   2  12       62.11       69.78     11.70 o 
   4   2  12       98.17       91.40      5.72 o 
   5   2  12      120.14      118.40      7.96 o 
  -6   3  12        8.70       11.86      5.69 o 
  -5   3  12        4.34        0.89      4.42 o 
  -4   3  12       34.53       39.12      5.12 o 
  -3   3  12       14.65       15.52      1.54 o 
  -2   3  12        0.03       -0.13      1.33 o 
  -1   3  12       13.96       11.57      2.32 o 
   0   3  12      379.31      388.08     10.17 o 
   1   3  12       24.39       17.69      2.98 o 
   2   3  12       53.26       48.08      8.87 o 
   3   3  12      241.82      227.04     10.01 o 
   4   3  12       35.66       34.71      4.97 o 
   5   3  12       17.72       11.21      3.72 o 
  -6   4  12      124.27      145.75     14.72 o 
  -5   4  12        0.46        0.97      3.35 o 
  -4   4  12       29.10       27.12      6.36 o 
  -3   4  12       69.00       65.13      4.36 o 
  -2   4  12      149.07      152.75      4.81 o 
  -1   4  12      141.97      156.62      5.23 o 
   0   4  12      251.36      273.75      7.46 o 
   1   4  12      238.95      243.89      9.01 o 
   2   4  12      143.23      150.70      7.67 o 
   3   4  12        0.01        3.09      2.85 o 
   4   4  12        0.35        2.61      2.37 o 
   5   4  12       11.89       12.90      4.25 o 
  -6   5  12        2.39        0.07      4.75 o 
  -5   5  12       18.70       19.64      6.93 o 
  -4   5  12      747.53      788.58     42.47 o 
  -3   5  12      534.13      562.42     15.49 o 
  -2   5  12      554.18      551.50     15.35 o 
  -1   5  12     2121.17     2100.56     40.41 o 
   0   5  12       97.60       95.57      3.89 o 
   1   5  12     2131.54     2167.94     69.00 o 
   2   5  12      137.81      133.21      7.28 o 
   3   5  12        0.28        0.34      2.68 o 
   4   5  12       15.25       14.10      4.90 o 
   5   5  12       36.63       23.06      9.54 o 
  -6   6  12      220.41      245.84     21.79 o 
  -5   6  12       70.51       73.10     20.40 o 
  -4   6  12      492.20      486.39     33.05 o 
  -3   6  12      255.54      254.24      5.83 o 
  -2   6  12      192.26      194.00      6.39 o 
  -1   6  12       41.98       37.75      3.25 o 
   0   6  12     1181.71     1245.53     36.80 o 
   1   6  12     1401.68     1436.98     44.68 o 
   2   6  12      156.29      164.04      9.12 o 
   3   6  12        1.89        1.56      2.02 o 
   4   6  12        5.14        3.11      2.42 o 
   5   6  12       34.51       16.44      6.47 o 
  -5   7  12       99.13       90.96     30.67 o 
  -4   7  12        0.85       -0.78      5.13 o 
  -3   7  12       43.73       38.31      5.87 o 
  -2   7  12       37.33       39.07      2.15 o 
  -1   7  12      136.79      127.15      4.57 o 
   0   7  12        8.46        3.63      2.25 o 
   1   7  12      439.28      401.53     15.83 o 
   2   7  12       85.21       86.72      7.06 o 
   3   7  12        4.14        4.28      2.35 o 
   4   7  12        0.14        1.40      2.47 o 
  -5   8  12       20.91       12.43      8.40 o 
  -4   8  12        0.03        1.66      6.33 o 
  -3   8  12      127.85      121.21      8.78 o 
  -2   8  12        7.76        7.05      2.34 o 
  -1   8  12       18.15       15.79      2.98 o 
   0   8  12      722.65      684.00     19.90 o 
   1   8  12      128.60      115.19      5.75 o 
   2   8  12      614.05      662.54     27.49 o 
   3   8  12       72.96       79.18      7.68 o 
   4   8  12       16.62       16.54      4.47 o 
  -5   9  12        2.60        6.27      5.21 o 
  -4   9  12        9.81        9.07      7.03 o 
  -3   9  12      126.05      118.51     13.32 o 
  -2   9  12      198.44      202.87     11.31 o 
  -1   9  12       92.26       84.84      4.34 o 
   0   9  12      310.26      324.92      8.91 o 
   1   9  12       63.81       51.71      5.47 o 
   2   9  12      195.41      188.87     11.21 o 
   3   9  12        1.38        3.39      2.28 o 
   4   9  12        2.03        2.35      2.14 o 
  -5  10  12       10.49       11.19      6.20 o 
  -4  10  12       46.15       35.20      9.29 o 
  -3  10  12      366.78      357.48     19.15 o 
  -2  10  12       99.70       75.43      5.99 o 
  -1  10  12     1503.23     1658.76     50.75 o 
   0  10  12       61.26       36.17      6.67 o 
   1  10  12        7.84        7.22      2.71 o 
   2  10  12      795.01      868.24     33.63 o 
   3  10  12      108.73      109.75      9.21 o 
   4  10  12       34.34       32.92     11.26 o 
  -5  11  12       46.31       38.66     20.58 o 
  -4  11  12        0.16        5.86      5.93 o 
  -3  11  12      466.94      463.87     26.14 o 
  -2  11  12      930.02     1050.03     41.98 o 
  -1  11  12        9.43        2.20      2.26 o 
   0  11  12       44.51       40.98      8.03 o 
   1  11  12       30.54       31.22      6.28 o 
   2  11  12      217.10      216.50     10.19 o 
   3  11  12       59.09       60.04      9.67 o 
   4  11  12      330.87      301.88     25.30 o 
  -4  12  12       13.29       26.19     23.82 o 
  -3  12  12      123.82      127.72      9.67 o 
  -2  12  12      138.63      160.90     15.26 o 
  -1  12  12      474.73      510.27     18.16 o 
   0  12  12        3.98        2.62      2.24 o 
   1  12  12       34.08       30.25      7.18 o 
   2  12  12      175.79      190.37      8.54 o 
   3  12  12      345.41      346.32     17.91 o 
  -4  13  12        7.97       16.22      5.42 o 
  -3  13  12       51.76       45.48     12.95 o 
  -2  13  12       54.42       22.74     11.53 o 
  -1  13  12       38.68       31.08      6.79 o 
   0  13  12      193.98      204.36     10.41 o 
   1  13  12       62.92       62.84      4.63 o 
   2  13  12       29.94       21.81      7.06 o 
   3  13  12      102.30       88.70     12.28 o 
  -3  14  12      101.16      112.87     10.16 o 
  -2  14  12      112.80      114.40     10.18 o 
  -1  14  12       34.28       39.55      5.46 o 
   0  14  12       14.91       10.23      2.99 o 
   1  14  12       14.54       12.99      3.83 o 
   2  14  12       90.12      115.72      8.68 o 
  -3  15  12       22.89       23.43      8.36 o 
  -2  15  12       37.02       24.22      8.35 o 
  -1  15  12       44.72       35.98     11.59 o 
   0  15  12       21.73       16.20      5.00 o 
   1  15  12        4.34        3.44      1.95 o 
   2  15  12       14.77       11.62      4.34 o 
  -2  16  12        3.12        5.86      5.02 o 
  -1  16  12       34.43       27.38     11.20 o 
   0  16  12       31.11       18.64      7.36 o 
   1  16  12       43.82       44.56      8.42 o 
  -1  17  12       18.03       12.65      4.68 o 
   0  17  12       59.81       40.66     13.98 o 
  -6   1  13       65.27       43.48     24.13 o 
  -5   1  13       75.25       84.39      8.60 o 
  -4   1  13        0.99        2.20      2.18 o 
  -3   1  13      340.49      323.66     10.66 o 
  -2   1  13       23.57       21.10      4.93 o 
  -1   1  13      170.90      176.90      5.58 o 
   0   1  13       40.15       37.15      1.68 o 
   1   1  13       43.98       39.07      4.76 o 
   2   1  13       21.49       19.78      3.65 o 
   3   1  13       10.67        1.27      2.97 o 
   4   1  13      241.77      226.56     10.09 o 
   5   1  13        0.85       -2.92      3.87 o 
  -6   2  13       51.72       28.85     19.40 o 
  -5   2  13       34.61       35.91     11.32 o 
  -4   2  13        1.07        0.58      1.90 o 
  -3   2  13      202.65      187.70     11.09 o 
  -2   2  13      282.14      268.48     11.20 o 
  -1   2  13      719.54      727.44     17.18 o 
   0   2  13      218.61      204.39      5.77 o 
   1   2  13      762.51      827.04     26.95 o 
   2   2  13      528.46      534.36     17.35 o 
   3   2  13      437.34      470.12     19.66 o 
   4   2  13       51.56       44.04      9.57 o 
   5   2  13       78.36       76.90      7.46 o 
  -6   3  13       65.46       70.83     19.34 o 
  -5   3  13        4.86        9.17      5.58 o 
  -4   3  13       12.14       15.50      4.58 o 
  -3   3  13     1451.75     1658.21     46.40 o 
  -2   3  13      830.26      855.75     28.18 o 
  -1   3  13       62.09       61.40      2.10 o 
   0   3  13     1256.77     1251.92     28.16 o 
   1   3  13        0.23        3.67      1.76 o 
   2   3  13      659.75      727.02     19.45 o 
   3   3  13      450.58      469.37     19.62 o 
   4   3  13      196.06      212.54     10.51 o 
   5   3  13      135.23      150.10      8.95 o 
  -6   4  13       88.15       60.20     27.39 o 
  -5   4  13      118.43      120.28     16.97 o 
  -4   4  13      284.26      303.35     14.58 o 
  -3   4  13       49.11       49.48      5.65 o 
  -2   4  13       66.29       70.04      2.38 o 
  -1   4  13      952.88      961.59     26.55 o 
   0   4  13       11.12       12.31      3.27 o 
   1   4  13      147.00      143.23      5.38 o 
   2   4  13      216.63      197.31     12.07 o 
   3   4  13       29.33       36.06      5.58 o 
   4   4  13       27.65       17.86      4.85 o 
   5   4  13       14.73       13.03      4.23 o 
  -5   5  13        6.96        8.26      4.45 o 
  -4   5  13        5.84        4.43      2.69 o 
  -3   5  13      244.47      248.83      5.94 o 
  -2   5  13      711.45      748.56     24.28 o 
  -1   5  13       40.43       33.14      2.52 o 
   0   5  13      109.35      121.31      7.30 o 
   1   5  13      375.52      353.09     12.69 o 
   2   5  13      737.50      716.21     25.28 o 
   3   5  13        0.12        2.08      2.19 o 
   4   5  13        2.17        3.73      3.44 o 
  -5   6  13      212.01      203.65     29.28 o 
  -4   6  13       42.87       21.27     10.04 o 
  -3   6  13        7.34        8.73      2.43 o 
  -2   6  13        9.82        8.00      2.04 o 
  -1   6  13       10.70       12.68      2.75 o 
   0   6  13        2.20        1.53      1.60 o 
   1   6  13     1604.72     1643.46     40.89 o 
   2   6  13      147.96      164.23      7.14 o 
   3   6  13        0.45        1.74      2.67 o 
   4   6  13       71.82       72.81     11.49 o 
  -5   7  13      250.20      279.38     52.69 o 
  -4   7  13        3.75        2.60      2.86 o 
  -3   7  13      131.93      133.65     10.02 o 
  -2   7  13      391.46      412.39     11.00 o 
  -1   7  13       51.46       58.36      3.93 o 
   0   7  13      103.25      129.14     10.62 o 
   1   7  13      276.15      292.89     11.05 o 
   2   7  13      292.04      322.66     14.61 o 
   3   7  13      204.21      230.04     12.76 o 
   4   7  13       16.68       14.78      4.09 o 
  -5   8  13       24.06       16.31      6.61 o 
  -4   8  13       75.70       86.53      9.95 o 
  -3   8  13       96.83       89.37      4.05 o 
  -2   8  13      603.28      639.45     20.76 o 
  -1   8  13      280.42      285.08      5.76 o 
   0   8  13       20.72       12.10      2.90 o 
   1   8  13      254.49      288.93     10.34 o 
   2   8  13      958.97     1029.30     46.12 o 
   3   8  13      135.85      162.87      9.42 o 
   4   8  13       37.74       23.38      8.24 o 
  -5   9  13       35.79       34.05     16.06 o 
  -4   9  13        0.34        2.54      4.36 o 
  -3   9  13      278.21      272.88     15.12 o 
  -2   9  13       85.98       81.17      5.63 o 
  -1   9  13      158.38      135.26      7.75 o 
   0   9  13      218.29      239.28     11.65 o 
   1   9  13        2.78        2.48      2.19 o 
   2   9  13       99.95      107.91     11.55 o 
   3   9  13      230.73      225.18     12.11 o 
   4   9  13       77.97       81.83      9.83 o 
  -5  10  13        1.76        5.62      4.72 o 
  -4  10  13        7.39       10.76      5.42 o 
  -3  10  13      189.63      163.86     11.01 o 
  -2  10  13        3.90        5.48      2.72 o 
  -1  10  13       29.19       22.10      3.92 o 
   0  10  13       13.62       13.10      2.79 o 
   1  10  13      354.29      390.40     17.83 o 
   2  10  13       60.32       53.03      9.61 o 
   3  10  13       75.35       64.28     14.20 o 
   4  10  13       53.62       60.02      7.04 o 
  -4  11  13      145.18      134.08     16.17 o 
  -3  11  13        7.09        1.82      3.04 o 
  -2  11  13      117.55       73.94     21.12 o 
  -1  11  13       27.77       26.93      5.76 o 
   0  11  13       13.59        9.01      2.16 o 
   1  11  13       21.34       24.43      3.78 o 
   2  11  13       23.35       19.43      4.03 o 
   3  11  13       33.49       31.21      7.25 o 
  -4  12  13        1.26        6.68      3.94 o 
  -3  12  13       12.54        2.42      3.51 o 
  -2  12  13       53.49       44.15     13.83 o 
  -1  12  13      141.73      130.18      9.39 o 
   0  12  13        8.09        5.73      1.94 o 
   1  12  13       11.69        8.35      3.12 o 
   2  12  13       21.11       20.00      5.78 o 
   3  12  13        7.43        9.63      3.73 o 
  -4  13  13      113.90       94.62     16.73 o 
  -3  13  13       32.75       35.73     16.45 o 
  -2  13  13       14.22        8.77      3.30 o 
  -1  13  13       62.61       67.99      4.78 o 
   0  13  13      164.06      174.70      7.54 o 
   1  13  13       48.49       57.79      7.99 o 
   2  13  13        0.23       -0.20      2.84 o 
   3  13  13       77.33       67.20      7.29 o 
  -3  14  13        1.23        6.27      3.62 o 
  -2  14  13       11.60        4.82      2.95 o 
  -1  14  13       29.64       26.99      5.69 o 
   0  14  13        1.84        1.04      2.14 o 
   1  14  13       44.85       31.57      9.80 o 
   2  14  13       61.44       40.22     11.90 o 
  -2  15  13      152.85      186.96     14.76 o 
  -1  15  13        6.32        4.26      2.91 o 
   0  15  13       34.35       23.61      6.17 o 
   1  15  13       29.72       19.07      5.24 o 
  -2  16  13       66.18       55.78     18.53 o 
  -1  16  13       16.90       15.87      7.12 o 
   0  16  13        0.64        3.31      3.32 o 
   1  16  13      118.82      100.13     16.61 o 
  -5   0  14       13.75        9.09      4.75 o 
  -4   0  14      315.05      311.72     20.98 o 
  -3   0  14       26.15       22.25      9.87 o 
  -2   0  14      117.77      116.58      5.87 o 
  -1   0  14       18.34       13.37      5.23 o 
   0   0  14      199.03      185.93     21.28 o 
   1   0  14       46.11       42.83      3.99 o 
   2   0  14      544.51      513.82     23.27 o 
   3   0  14      403.90      377.03     19.78 o 
   4   0  14      333.95      391.77     25.58 o 
  -5   1  14      261.08      265.69     18.07 o 
  -4   1  14       56.05       61.53      4.33 o 
  -3   1  14     1157.01     1214.07     46.46 o 
  -2   1  14      100.66      100.79      5.12 o 
  -1   1  14      334.53      333.02     13.29 o 
   0   1  14      373.59      375.87     11.73 o 
   1   1  14        1.34        1.05      1.89 o 
   2   1  14      231.98      215.77     13.46 o 
   3   1  14      142.95      151.80      8.35 o 
   4   1  14      138.51      126.80     10.28 o 
  -5   2  14      157.87      141.71      6.62 o 
  -4   2  14       74.37       64.35      4.53 o 
  -3   2  14       21.77       22.33      5.00 o 
  -2   2  14     1522.60     1589.54     55.32 o 
  -1   2  14      276.89      269.52      7.86 o 
   0   2  14       49.32       50.95      4.23 o 
   1   2  14      174.49      155.67      5.95 o 
   2   2  14       33.90       32.35      7.10 o 
   3   2  14       64.24       50.04     10.23 o 
   4   2  14      123.20      119.21     12.37 o 
  -5   3  14      138.50      146.78     14.22 o 
  -4   3  14      471.54      517.76     23.06 o 
  -3   3  14      191.24      163.49     11.41 o 
  -2   3  14        8.21        8.34      2.53 o 
  -1   3  14       45.74       44.83      1.83 o 
   0   3  14      162.86      147.65      4.50 o 
   1   3  14        0.41       -1.54      3.14 o 
   2   3  14        6.02        7.07      3.00 o 
   3   3  14        0.80        2.57      2.91 o 
   4   3  14        2.13        2.29      2.77 o 
  -5   4  14      249.42      262.64     32.64 o 
  -4   4  14       70.21       58.68      4.74 o 
  -3   4  14        0.53        0.97      1.73 o 
  -2   4  14       29.21       27.51      1.94 o 
  -1   4  14       26.77       26.51      4.34 o 
   0   4  14       74.06       71.55      4.19 o 
   1   4  14      378.13      389.20     11.49 o 
   2   4  14       18.02       16.50      3.66 o 
   3   4  14       14.63       15.45      4.69 o 
   4   4  14       54.32       33.99      7.34 o 
  -5   5  14      124.04      129.30     15.34 o 
  -4   5  14       19.85       13.61      4.21 o 
  -3   5  14       41.69       44.05      5.65 o 
  -2   5  14        3.33        1.80      1.67 o 
  -1   5  14        1.11        1.00      1.28 o 
   0   5  14      871.38      942.23     26.44 o 
   1   5  14      663.53      707.26     19.12 o 
   2   5  14       72.36       77.16      7.00 o 
   3   5  14       99.05      101.32      4.44 o 
   4   5  14      117.47      109.65      7.89 o 
  -5   6  14        0.35        3.93      5.21 o 
  -4   6  14      272.14      279.81     20.44 o 
  -3   6  14       92.78       96.91      4.49 o 
  -2   6  14      276.31      285.78     12.43 o 
  -1   6  14      408.19      388.76      9.82 o 
   0   6  14       38.82       40.98      4.26 o 
   1   6  14      199.87      199.60     12.46 o 
   2   6  14        2.71        1.52      1.91 o 
   3   6  14        7.05        2.05      2.16 o 
   4   6  14      310.31      349.26     16.49 o 
  -5   7  14      219.65      231.00     22.84 o 
  -4   7  14       69.97       66.44      8.24 o 
  -3   7  14      131.64      126.53      6.58 o 
  -2   7  14       20.22       23.75      3.48 o 
  -1   7  14       20.56       21.09      3.82 o 
   0   7  14      186.71      178.78     10.17 o 
   1   7  14        3.93        1.69      2.77 o 
   2   7  14       26.48       25.72      4.96 o 
   3   7  14      230.76      244.91     11.74 o 
   4   7  14       21.65       18.94      5.43 o 
  -5   8  14       79.92       76.88     13.56 o 
  -4   8  14       49.40       37.56     16.06 o 
  -3   8  14       89.41       78.48      5.36 o 
  -2   8  14       24.90       23.24      5.60 o 
  -1   8  14      212.06      185.47     10.27 o 
   0   8  14        1.22        1.68      1.90 o 
   1   8  14        3.28        6.22      1.97 o 
   2   8  14       98.04       95.10      4.67 o 
   3   8  14        4.79        5.27      2.49 o 
   4   8  14        2.68        2.46      2.57 o 
  -5   9  14       37.83       30.29     16.49 o 
  -4   9  14       14.68       10.69      4.60 o 
  -3   9  14      268.10      272.22     32.05 o 
  -2   9  14      193.65      179.72      8.33 o 
  -1   9  14      246.09      241.55      8.82 o 
   0   9  14      100.48       98.10      6.24 o 
   1   9  14       20.06       19.58      3.67 o 
   2   9  14       11.01        9.00      4.04 o 
   3   9  14      154.95      156.71     12.28 o 
  -4  10  14       71.99       42.28     12.90 o 
  -3  10  14      198.18      162.85     18.79 o 
  -2  10  14      337.00      332.33     15.82 o 
  -1  10  14       53.69       62.83      3.21 o 
   0  10  14       62.97       63.06      5.48 o 
   1  10  14      316.74      320.16     12.06 o 
   2  10  14       56.22       56.86      6.95 o 
   3  10  14      225.20      235.18     12.83 o 
  -4  11  14      187.97       98.55     34.33 o 
  -3  11  14        8.84       12.25      6.89 o 
  -2  11  14      334.96      300.30     19.88 o 
  -1  11  14       60.04       65.29      3.41 o 
   0  11  14       12.67        9.32      2.72 o 
   1  11  14        0.01        2.87      1.70 o 
   2  11  14      298.04      314.01     13.32 o 
   3  11  14      237.10      250.24     16.37 o 
  -4  12  14      238.82      242.10     21.73 o 
  -3  12  14      230.69      241.58     27.08 o 
  -2  12  14      599.58      632.58     32.99 o 
  -1  12  14      348.41      349.03     14.50 o 
   0  12  14       22.81       20.79      4.01 o 
   1  12  14      347.76      382.17     15.87 o 
   2  12  14      105.31      126.72      7.06 o 
   3  12  14        0.58        4.21      2.68 o 
  -3  13  14      139.36      133.42     14.73 o 
  -2  13  14       56.59       40.44      9.83 o 
  -1  13  14       52.08       41.41      6.87 o 
   0  13  14       56.32       38.04      9.44 o 
   1  13  14       66.03       69.54      6.91 o 
   2  13  14      117.15      109.88      7.79 o 
  -3  14  14       10.18       12.17      6.44 o 
  -2  14  14      154.03      162.67     13.50 o 
  -1  14  14       87.89       99.83      8.90 o 
   0  14  14       14.09        8.65      3.50 o 
   1  14  14       31.16       30.97      9.51 o 
   2  14  14       20.58       14.22      4.36 o 
  -2  15  14       38.18       32.10     10.82 o 
  -1  15  14       86.41       72.12     19.55 o 
   0  15  14       57.05       38.16      5.92 o 
   1  15  14       19.51       15.74      4.54 o 
  -5   1  15       32.09       18.55      6.55 o 
  -4   1  15      139.45      136.87      6.56 o 
  -3   1  15      158.77      161.38      8.59 o 
  -2   1  15      310.31      320.91     22.59 o 
  -1   1  15        3.53        3.28      1.74 o 
   0   1  15       60.04       58.49      5.52 o 
   1   1  15      139.36      135.07      6.85 o 
   2   1  15        1.40        4.20      1.83 o 
   3   1  15      203.82      197.06     10.34 o 
   4   1  15       41.74       28.54      9.72 o 
  -5   2  15       22.85       20.15      7.29 o 
  -4   2  15        1.42        3.81      2.28 o 
  -3   2  15      214.97      232.12     11.59 o 
  -2   2  15      691.70      667.55     23.56 o 
  -1   2  15      460.10      469.17     19.64 o 
   0   2  15      362.95      355.90     10.06 o 
   1   2  15      123.91      118.51      8.15 o 
   2   2  15       41.77       38.97      6.79 o 
   3   2  15      109.60       97.23      5.29 o 
   4   2  15      127.94      139.96     13.86 o 
  -5   3  15      326.65      346.13     36.93 o 
  -4   3  15      834.61      901.64     41.42 o 
  -3   3  15        0.06        1.16      1.50 o 
  -2   3  15      134.00      140.98     10.10 o 
  -1   3  15       55.28       51.25      4.55 o 
   0   3  15      301.07      276.35     11.12 o 
   1   3  15      607.00      650.59     22.71 o 
   2   3  15      204.07      206.54      9.61 o 
   3   3  15      319.92      334.53     13.72 o 
   4   3  15       57.74       76.30      8.95 o 
  -5   4  15      233.46      272.79     21.28 o 
  -4   4  15      155.68      152.27     10.18 o 
  -3   4  15      304.65      284.51     17.24 o 
  -2   4  15      323.09      305.71     12.83 o 
  -1   4  15      128.09      113.88      6.04 o 
   0   4  15      474.79      462.34     13.48 o 
   1   4  15      143.14      135.60      9.19 o 
   2   4  15        3.76        5.50      3.03 o 
   3   4  15      120.49      126.03      7.74 o 
   4   4  15       36.39       28.15      6.76 o 
  -5   5  15        6.31        2.21      3.78 o 
  -4   5  15        6.12        6.91      3.56 o 
  -3   5  15        8.09        9.51      2.58 o 
  -2   5  15       91.98       98.37      8.33 o 
  -1   5  15      134.59      131.43      7.51 o 
   0   5  15      193.36      172.02     10.54 o 
   1   5  15      215.41      210.17      8.84 o 
   2   5  15      157.83      149.75      7.45 o 
   3   5  15      103.60      117.63      7.40 o 
   4   5  15        6.22        7.55      3.20 o 
  -5   6  15        0.05       -0.76      3.82 o 
  -4   6  15        5.85        6.43      4.37 o 
  -3   6  15       54.95       51.39      3.95 o 
  -2   6  15        5.53        4.71      2.28 o 
  -1   6  15       61.58       63.27      3.92 o 
   0   6  15       63.06       45.22      5.70 o 
   1   6  15        7.08       11.25      2.97 o 
   2   6  15       31.52       23.92      5.89 o 
   3   6  15        6.98        5.76      2.34 o 
   4   6  15        0.60        3.17      2.77 o 
  -5   7  15       27.65       28.85     13.10 o 
  -4   7  15        3.86       -0.36      3.20 o 
  -3   7  15       68.37       69.12      5.47 o 
  -2   7  15       66.19       62.50      6.48 o 
  -1   7  15      824.70      861.24     31.54 o 
   0   7  15       43.06       38.19      5.34 o 
   1   7  15        9.24       10.53      2.95 o 
   2   7  15      295.45      326.86     15.39 o 
   3   7  15       36.08       36.19      8.63 o 
   4   7  15        3.63        5.90      2.37 o 
  -5   8  15       40.84       38.22     10.09 o 
  -4   8  15      121.51      117.41     18.30 o 
  -3   8  15       41.76       50.25      5.00 o 
  -2   8  15      478.26      484.42     25.79 o 
  -1   8  15      193.38      201.23      9.02 o 
   0   8  15       25.55       22.50      4.19 o 
   1   8  15      193.93      222.05      8.68 o 
   2   8  15       95.28      101.57      6.23 o 
   3   8  15       13.76       14.41      3.70 o 
  -4   9  15      164.03      172.19     17.12 o 
  -3   9  15       52.95       58.60     14.03 o 
  -2   9  15      211.64      221.63     18.23 o 
  -1   9  15       38.44       30.09      5.65 o 
   0   9  15      130.55      150.81      6.72 o 
   1   9  15       33.53       32.81      6.07 o 
   2   9  15      234.27      273.29     12.73 o 
   3   9  15       88.69       91.28     12.20 o 
  -4  10  15       62.76       46.47     24.27 o 
  -3  10  15      577.05      612.25     45.06 o 
  -2  10  15        3.33        6.10      3.81 o 
  -1  10  15        1.80        1.93      1.47 o 
   0  10  15       21.14       18.31      4.11 o 
   1  10  15       95.41       83.62      6.71 o 
   2  10  15        1.51        3.54      1.88 o 
   3  10  15      132.53      140.59      9.79 o 
  -4  11  15        8.72        3.16      4.44 o 
  -3  11  15       39.31       18.37     16.73 o 
  -2  11  15       25.31       25.39      9.97 o 
  -1  11  15       34.56       22.71      5.76 o 
   0  11  15        0.70        1.36      1.99 o 
   1  11  15      161.01      169.96      7.47 o 
   2  11  15      137.51      128.61      7.84 o 
   3  11  15       23.13       19.93     11.42 o 
  -3  12  15       15.72       19.93     10.01 o 
  -2  12  15      178.32      182.94     21.45 o 
  -1  12  15       12.15        8.77      3.12 o 
   0  12  15        8.15        5.34      2.02 o 
   1  12  15       37.58       29.16      6.20 o 
   2  12  15       60.65       55.75      8.89 o 
  -3  13  15       94.05      109.87     22.77 o 
  -2  13  15        1.75        1.84      3.68 o 
  -1  13  15      175.12      181.09     13.95 o 
   0  13  15       15.46       11.90      3.72 o 
   1  13  15       23.05       13.64      4.04 o 
   2  13  15        8.99        4.47      2.37 o 
  -2  14  15      270.98      292.58     25.96 o 
  -1  14  15       21.19       15.22      7.41 o 
   0  14  15      367.22      414.34     25.07 o 
   1  14  15        6.73        6.77      3.17 o 
  -1  15  15      672.84      711.44     46.47 o 
   0  15  15       48.12       54.01      5.57 o 
  -5   0  16       95.07       99.53      9.74 o 
  -4   0  16        0.07        2.75      3.13 o 
  -3   0  16      116.28      126.52      9.77 o 
  -2   0  16      450.50      431.82     25.67 o 
  -1   0  16      181.87      162.31     16.46 o 
   0   0  16     1799.07     2035.71    186.11 o 
   1   0  16      442.19      478.75     29.24 o 
   2   0  16      121.01      118.78     10.88 o 
   3   0  16      300.12      319.37     21.53 o 
   4   0  16      404.28      407.86     37.04 o 
  -5   1  16       45.12       45.25     13.24 o 
  -4   1  16      259.77      278.69     13.54 o 
  -3   1  16      271.90      285.77     13.95 o 
  -2   1  16       82.38       88.36      7.71 o 
  -1   1  16     2126.05     2324.73     38.39 o 
   0   1  16      109.59      109.86      8.49 o 
   1   1  16       76.77       72.44      7.28 o 
   2   1  16        0.14        1.82      1.91 o 
   3   1  16       18.62       10.22      4.92 o 
   4   1  16       12.91       11.02      3.64 o 
  -5   2  16       24.80       22.69     12.25 o 
  -4   2  16       90.44       88.53      6.03 o 
  -3   2  16       80.22       86.16      4.79 o 
  -2   2  16        1.70        1.39      2.61 o 
  -1   2  16        4.16        1.61      2.41 o 
   0   2  16        0.23       -1.28      3.21 o 
   1   2  16      187.48      193.91      7.01 o 
   2   2  16      447.17      429.95     17.07 o 
   3   2  16        0.20       -1.14      3.51 o 
   4   2  16       18.00       12.08      3.94 o 
  -5   3  16       72.25       40.33     27.31 o 
  -4   3  16       12.69        7.54      3.54 o 
  -3   3  16      114.84      111.36      6.07 o 
  -2   3  16       98.54      106.10      8.27 o 
  -1   3  16        2.72       -1.58      2.91 o 
   0   3  16      708.55      745.01     25.83 o 
   1   3  16      670.82      695.09     25.69 o 
   2   3  16       13.31       10.54      2.87 o 
   3   3  16        9.69        7.58      2.69 o 
   4   3  16        3.15        2.92      2.21 o 
  -5   4  16        0.66        3.64      7.35 o 
  -4   4  16        0.09       -0.61      3.04 o 
  -3   4  16       28.41       25.61      6.07 o 
  -2   4  16        8.57        7.43      2.32 o 
  -1   4  16      290.79      306.00     13.08 o 
   0   4  16       36.47       34.89      4.48 o 
   1   4  16       18.44       19.19      3.26 o 
   2   4  16        0.78        2.85      2.24 o 
   3   4  16      150.67      160.41      8.27 o 
   4   4  16       68.37       52.15     15.44 o 
  -5   5  16       12.70       13.71      6.06 o 
  -4   5  16       91.06      126.68     11.51 o 
  -3   5  16       26.66       39.86      6.86 o 
  -2   5  16      594.58      646.52     29.32 o 
  -1   5  16      654.49      684.22     25.23 o 
   0   5  16        8.99        8.15      1.70 o 
   1   5  16      130.90      137.10      5.92 o 
   2   5  16      194.25      199.69     10.33 o 
   3   5  16        2.06        2.69      2.41 o 
  -5   6  16      128.43      143.79     13.90 o 
  -4   6  16        7.91       10.02      4.62 o 
  -3   6  16      162.57      169.92     10.90 o 
  -2   6  16       27.65       24.40      5.18 o 
  -1   6  16        0.44        2.47      2.41 o 
   0   6  16      524.55      554.30     20.71 o 
   1   6  16       57.43       49.82      4.80 o 
   2   6  16      162.65      167.32     10.44 o 
   3   6  16      352.86      346.46     23.13 o 
  -4   7  16        1.04        4.90      4.08 o 
  -3   7  16       41.61       29.58      8.43 o 
  -2   7  16       18.55       17.25      5.18 o 
  -1   7  16      249.70      250.94     11.04 o 
   0   7  16       23.14       20.40      3.58 o 
   1   7  16       60.39       59.22      7.61 o 
   2   7  16       12.85        9.12      2.95 o 
   3   7  16        3.17        1.35      2.61 o 
  -4   8  16        1.09       -0.01      3.85 o 
  -3   8  16        4.50        3.55      3.54 o 
  -2   8  16      230.65      227.20     11.66 o 
  -1   8  16      106.86      100.58      4.54 o 
   0   8  16        7.91        9.47      1.88 o 
   1   8  16       48.70       35.94      6.50 o 
   2   8  16        0.10       -0.51      1.35 o 
   3   8  16      146.67      154.77     10.19 o 
  -4   9  16       32.11       25.81     14.06 o 
  -3   9  16        8.75        6.55      7.06 o 
  -2   9  16       14.44        8.86      3.66 o 
  -1   9  16        0.61        1.87      1.87 o 
   0   9  16       37.77       35.49      3.71 o 
   1   9  16       53.65       51.02      6.21 o 
   2   9  16       30.77       24.63      6.40 o 
   3   9  16       49.72       39.02      9.72 o 
  -4  10  16        0.12       -2.96      5.66 o 
  -3  10  16      300.35      314.45     34.22 o 
  -2  10  16      134.68      151.39     10.21 o 
  -1  10  16        1.74        2.50      1.42 o 
   0  10  16      121.59      130.86      6.39 o 
   1  10  16      458.87      490.82     17.99 o 
   2  10  16      106.50       97.06      4.18 o 
  -3  11  16        0.72       -5.30      7.25 o 
  -2  11  16      185.93      184.95     25.20 o 
  -1  11  16      109.95      141.28      6.92 o 
   0  11  16       16.74       13.98      4.35 o 
   1  11  16        3.33        4.26      2.28 o 
   2  11  16      416.12      428.95     21.44 o 
  -3  12  16      119.83      119.64     15.70 o 
  -2  12  16       62.12       46.90     22.85 o 
  -1  12  16        3.29        0.18      2.34 o 
   0  12  16       78.13       86.71      7.58 o 
   1  12  16       61.31       63.58      7.05 o 
   2  12  16        2.93        3.17      1.83 o 
  -2  13  16       19.87       10.32      7.14 o 
  -1  13  16        9.44        8.38      4.55 o 
   0  13  16      115.00      108.49      7.98 o 
   1  13  16      222.72      227.26     11.09 o 
  -1  14  16       63.42       37.06     15.71 o 
   0  14  16       19.33       23.73      9.59 o 
  -5   1  17      298.07      300.29     27.22 o 
  -4   1  17        0.59        0.76      3.50 o 
  -3   1  17       35.20       33.18      7.53 o 
  -2   1  17       53.13       48.86      9.88 o 
  -1   1  17      150.98      142.83      9.48 o 
   0   1  17        1.96        4.51      2.59 o 
   1   1  17       78.90       80.69      8.74 o 
   2   1  17        0.02       -0.44      2.01 o 
   3   1  17       38.20       28.84      7.02 o 
  -5   2  17       19.02       16.68      7.80 o 
  -4   2  17       38.81       44.40      6.31 o 
  -3   2  17      196.38      193.63     10.30 o 
  -2   2  17       64.14       76.53      6.22 o 
  -1   2  17       19.32       14.35      5.64 o 
   0   2  17      574.09      605.74     25.78 o 
   1   2  17       65.77       64.28      4.94 o 
   2   2  17      268.24      269.48     12.19 o 
   3   2  17      138.05      155.50     12.89 o 
  -5   3  17      129.60      121.40     18.08 o 
  -4   3  17       43.92       31.25     10.36 o 
  -3   3  17       52.54       61.61      5.74 o 
  -2   3  17      286.50      317.90     15.42 o 
  -1   3  17      255.28      252.16     11.65 o 
   0   3  17     1248.95     1328.82     52.71 o 
   1   3  17       12.86       13.31      3.35 o 
   2   3  17      216.74      205.76      9.18 o 
   3   3  17      104.41       96.85      6.01 o 
  -5   4  17       62.57       70.15     22.52 o 
  -4   4  17       31.32       27.63     10.97 o 
  -3   4  17      354.84      359.75     17.54 o 
  -2   4  17      130.15      137.61      7.94 o 
  -1   4  17      140.76      138.20      5.83 o 
   0   4  17       13.70       11.37      2.71 o 
   1   4  17        4.55        4.47      2.07 o 
   2   4  17        0.65        2.31      2.43 o 
   3   4  17      120.91      132.75      8.22 o 
  -4   5  17       19.04       12.72      6.51 o 
  -3   5  17       63.40       54.22      5.99 o 
  -2   5  17      110.11      110.07      6.91 o 
  -1   5  17      221.84      225.41     12.37 o 
   0   5  17        2.87        4.45      2.21 o 
   1   5  17        1.75        1.08      1.73 o 
   2   5  17       86.90      108.57      9.81 o 
   3   5  17       33.39       34.09      9.32 o 
  -4   6  17       15.87       10.39      5.41 o 
  -3   6  17       13.69        9.67      3.66 o 
  -2   6  17        4.78        6.54      2.75 o 
  -1   6  17       30.85       26.89      6.07 o 
   0   6  17        0.02        0.07      2.24 o 
   1   6  17        3.16        3.73      2.18 o 
   2   6  17        2.02        2.94      2.86 o 
   3   6  17        6.01        3.34      3.54 o 
  -4   7  17        3.04        5.35      4.50 o 
  -3   7  17        0.62        3.60      2.24 o 
  -2   7  17      155.27      146.66     10.53 o 
  -1   7  17       11.36        7.79      2.81 o 
   0   7  17        5.86        8.97      2.67 o 
   1   7  17      193.86      195.66      8.73 o 
   2   7  17        4.12        1.45      2.37 o 
   3   7  17      324.89      380.35     19.76 o 
  -4   8  17       29.67       21.46      8.11 o 
  -3   8  17       43.11       34.50     14.54 o 
  -2   8  17        3.28        2.05      2.21 o 
  -1   8  17      173.19      200.61     11.97 o 
   0   8  17      196.07      207.62      9.11 o 
   1   8  17       30.62       25.66      4.86 o 
   2   8  17      379.95      386.38     17.78 o 
   3   8  17      110.78      113.90     11.34 o 
  -4   9  17       69.25      104.45     15.15 o 
  -3   9  17       37.77       30.61     13.62 o 
  -2   9  17      150.70      167.10     10.71 o 
  -1   9  17       95.56       92.27      7.33 o 
   0   9  17        3.10        4.46      1.67 o 
   1   9  17      107.86      106.23      8.82 o 
   2   9  17        0.03        2.39      2.03 o 
  -3  10  17       11.50        9.20      5.22 o 
  -2  10  17        0.25        2.37      2.58 o 
  -1  10  17      140.67      157.32      8.98 o 
   0  10  17       54.70       44.92      7.18 o 
   1  10  17       29.04       27.35      5.58 o 
   2  10  17        0.23        0.76      2.13 o 
  -3  11  17       79.24       73.41     19.49 o 
  -2  11  17        8.20        4.71      5.30 o 
  -1  11  17       37.60       32.03     10.17 o 
   0  11  17       16.36       13.31      3.94 o 
   1  11  17       90.61       94.78      9.38 o 
  -2  12  17        2.57        7.94      6.19 o 
  -1  12  17        1.11        0.93      3.37 o 
   0  12  17       34.94       30.36      4.77 o 
   1  12  17        1.37        6.50      2.83 o 
  -1  13  17       11.53        8.40      5.55 o 
   0  13  17       40.92       48.43      5.46 o 
  -4   0  18      440.18      514.66     53.24 o 
  -3   0  18      171.34      169.95     12.26 o 
  -2   0  18        0.26        5.69      3.87 o 
  -1   0  18       10.52        7.32      4.28 o 
   0   0  18      237.97      235.22     16.44 o 
   1   0  18       55.44       50.56     15.13 o 
   2   0  18      160.58      169.45     13.27 o 
   3   0  18      166.42      192.83     18.01 o 
  -4   1  18       22.24        8.28      4.88 o 
  -3   1  18      110.64      118.33      6.84 o 
  -2   1  18      161.07      156.82      9.16 o 
  -1   1  18       75.72       51.71     10.26 o 
   0   1  18       60.51       57.72     13.51 o 
   1   1  18       18.96       17.87      6.11 o 
   2   1  18        9.36        9.68      3.66 o 
   3   1  18      258.88      265.30     16.96 o 
  -4   2  18       87.41      102.43      7.27 o 
  -3   2  18       36.68       36.12      9.31 o 
  -2   2  18        0.16        0.76      2.47 o 
  -1   2  18       62.36       62.73     16.54 o 
   0   2  18      519.40      524.76     23.34 o 
   1   2  18       28.36       23.50      6.02 o 
   2   2  18        2.21        1.30      2.68 o 
   3   2  18       87.55       76.04      7.73 o 
  -4   3  18       57.36       52.41      6.39 o 
  -3   3  18      116.92      110.61     10.73 o 
  -2   3  18        4.74        3.00      2.00 o 
  -1   3  18      276.30      266.51     14.06 o 
   0   3  18       11.51        8.41      3.95 o 
   1   3  18       79.05       75.09      5.55 o 
   2   3  18        1.87       -0.54      2.70 o 
   3   3  18        3.82       -0.42      2.43 o 
  -4   4  18        8.24        7.64      3.91 o 
  -3   4  18      108.25       96.22     10.42 o 
  -2   4  18       62.39       51.29     11.30 o 
  -1   4  18      174.46      187.55     10.72 o 
   0   4  18        1.25        1.85      2.41 o 
   1   4  18       51.13       39.98      4.35 o 
   2   4  18      151.33      162.65     12.71 o 
   3   4  18        2.03        0.63      2.71 o 
  -4   5  18        4.63        0.16      4.36 o 
  -3   5  18        2.24       -0.10      2.83 o 
  -2   5  18      598.00      621.44     29.50 o 
  -1   5  18        4.47        5.01      2.26 o 
   0   5  18       41.30       36.87      7.63 o 
   1   5  18        3.15        3.85      2.48 o 
   2   5  18      215.83      219.99     15.07 o 
   3   5  18      165.02      163.70      9.59 o 
  -4   6  18        8.07        1.45      2.60 o 
  -3   6  18       17.99       15.02      6.37 o 
  -2   6  18      169.81      185.74     10.64 o 
  -1   6  18      569.34      618.16     28.93 o 
   0   6  18       59.71       59.70     11.63 o 
   1   6  18      106.28      103.03      7.32 o 
   2   6  18       72.89       60.03      6.72 o 
  -4   7  18        2.92        0.24      6.41 o 
  -3   7  18       68.86       78.33     12.27 o 
  -2   7  18      277.19      282.19     13.83 o 
  -1   7  18        5.64        4.02      2.82 o 
   0   7  18      141.32      155.64      9.79 o 
   1   7  18       28.38       19.81      4.75 o 
   2   7  18        6.32        4.82      2.56 o 
  -3   8  18       25.74       17.86      6.70 o 
  -2   8  18       50.05       32.87     11.30 o 
  -1   8  18      132.51      139.16      9.90 o 
   0   8  18       55.70       54.18     16.41 o 
   1   8  18        2.05        3.52      2.27 o 
   2   8  18       81.46       63.46     12.79 o 
  -3   9  18        0.06        1.20      4.09 o 
  -2   9  18       59.24       58.24     10.26 o 
  -1   9  18       35.63       34.21      9.56 o 
   0   9  18        5.75        3.59      3.71 o 
   1   9  18       25.54       24.19      7.13 o 
   2   9  18       18.83       17.45      5.77 o 
  -3  10  18       37.96       27.66     11.54 o 
  -2  10  18       40.81       38.61     17.23 o 
  -1  10  18       38.74       23.05      7.81 o 
   0  10  18       55.05       40.73     11.91 o 
   1  10  18       75.66       84.64      9.36 o 
  -2  11  18        3.09        0.06      6.27 o 
  -1  11  18       44.28       36.77     14.96 o 
   0  11  18       83.64      105.78      8.25 o 
   1  11  18       48.99       33.56     10.40 o 
  -1  12  18      159.28      159.10     12.44 o 
   0  12  18        0.17        1.75      2.62 o 
  -4   1  19       15.91       14.10      4.41 o 
  -3   1  19       77.68       94.34      8.74 o 
  -2   1  19       46.19       47.04     10.92 o 
  -1   1  19      605.41      635.21     29.95 o 
   0   1  19       31.73       28.97      8.18 o 
   1   1  19       16.10       14.55      4.04 o 
   2   1  19        0.37        1.83      3.53 o 
   3   1  19        0.38        0.21      3.56 o 
  -4   2  19      122.67      139.18     11.48 o 
  -3   2  19       65.47       86.71      9.84 o 
  -2   2  19       60.83       65.41      6.48 o 
  -1   2  19      618.91      643.03     30.52 o 
   0   2  19       25.76       23.24      6.43 o 
   1   2  19       10.15        5.80      5.22 o 
   2   2  19        8.63       10.31      3.24 o 
  -4   3  19        0.80        2.70      2.51 o 
  -3   3  19       41.39       41.62     10.48 o 
  -2   3  19       18.11        9.60      3.89 o 
  -1   3  19       66.14       53.80     12.60 o 
   0   3  19      326.64      324.33     15.07 o 
   1   3  19      188.07      189.19     10.28 o 
   2   3  19       34.05       23.75      8.06 o 
  -4   4  19      158.72      172.06     16.17 o 
  -3   4  19       85.60       97.44      8.46 o 
  -2   4  19        0.55       -0.71      2.97 o 
  -1   4  19      421.35      402.53     18.06 o 
   0   4  19        6.07        6.19      2.66 o 
   1   4  19      117.27      112.02     11.41 o 
   2   4  19       88.70       92.84      6.39 o 
  -4   5  19       30.90       19.50     12.74 o 
  -3   5  19       18.63       17.35      5.86 o 
  -2   5  19       92.56       71.65     10.57 o 
  -1   5  19       27.86       24.36      5.77 o 
   0   5  19       85.00       75.40     11.40 o 
   1   5  19      149.19      142.24     13.79 o 
   2   5  19      107.87       86.47     11.06 o 
  -3   6  19       81.26       67.85      5.24 o 
  -2   6  19       70.27       54.45     11.81 o 
  -1   6  19       15.68       17.50      5.29 o 
   0   6  19        0.27        0.83      2.75 o 
   1   6  19        6.58        7.52      2.96 o 
   2   6  19        1.16        0.55      2.81 o 
  -3   7  19        9.50        8.31      4.58 o 
  -2   7  19       11.17       10.45      4.84 o 
  -1   7  19       48.90       41.06     13.14 o 
   0   7  19      152.52      160.53     15.25 o 
   1   7  19       28.58       21.20      7.48 o 
   2   7  19       44.27       33.04      8.85 o 
  -3   8  19        0.10        4.25      2.84 o 
  -2   8  19       90.67       96.45     12.59 o 
  -1   8  19      315.51      370.36     27.73 o 
   0   8  19       17.24       12.60      5.23 o 
   1   8  19       62.88       64.57     10.11 o 
  -2   9  19       17.45       15.59      6.63 o 
  -1   9  19       16.65       13.81      5.17 o 
   0   9  19      238.41      264.32     16.74 o 
   1   9  19       11.37        8.01      3.44 o 
  -2  10  19      161.30      142.87     16.12 o 
  -1  10  19        8.63        9.93      4.76 o 
   0  10  19       14.98       15.37      5.46 o 
  -1  11  19        1.48        2.92      1.93 o 
  -4   0  20        4.68        5.79      2.72 o 
  -3   0  20       34.86       21.20      6.73 o 
  -2   0  20      244.72      269.57     18.56 o 
  -1   0  20      919.62      973.04     59.71 o 
   0   0  20      973.47     1127.20     34.18 o 
   1   0  20       15.84       13.43      6.39 o 
   2   0  20      146.88      150.06     18.63 o 
  -4   1  20        2.78        3.24      2.97 o 
  -3   1  20      102.33      107.35      6.69 o 
  -2   1  20       23.41       17.26      5.18 o 
  -1   1  20      163.69      172.68     10.08 o 
   0   1  20       18.41       11.24      4.10 o 
   1   1  20       25.31       25.81      6.90 o 
   2   1  20        2.56        6.16      3.08 o 
  -4   2  20        1.28        3.21      3.20 o 
  -3   2  20       39.33       36.23     11.26 o 
  -2   2  20      229.25      223.63     19.05 o 
  -1   2  20       78.09       76.81     10.43 o 
   0   2  20        3.89        6.67      3.52 o 
   1   2  20      122.11      126.60     10.82 o 
   2   2  20       25.16       27.46      7.72 o 
  -3   3  20       42.75       41.20      5.25 o 
  -2   3  20       83.34       89.61      8.20 o 
  -1   3  20        0.23        0.68      3.22 o 
   0   3  20       12.62       12.30      5.30 o 
   1   3  20       26.18       21.97      6.83 o 
   2   3  20        4.28        6.72      4.30 o 
  -3   4  20       60.31       52.05     17.54 o 
  -2   4  20       71.82       62.96     16.83 o 
  -1   4  20        0.25        1.19      3.06 o 
   0   4  20       37.82       34.55      8.54 o 
   1   4  20      359.05      366.92     19.62 o 
   2   4  20        0.01        3.79      3.92 o 
  -3   5  20      146.47      144.49     11.80 o 
  -2   5  20       15.82       12.52      3.39 o 
  -1   5  20      122.79      129.92     11.85 o 
   0   5  20      159.35      182.13     14.54 o 
   1   5  20        3.38        4.70      3.59 o 
   2   5  20      599.34      622.88     35.23 o 
  -3   6  20       41.07       22.48     10.53 o 
  -2   6  20      156.50      168.81     10.68 o 
  -1   6  20       65.04       49.56     15.13 o 
   0   6  20       81.41      100.28      7.96 o 
   1   6  20      206.26      227.01     14.95 o 
  -3   7  20       30.58       24.84      9.33 o 
  -2   7  20        1.19        2.07      3.63 o 
  -1   7  20      132.84      153.26      9.30 o 
   0   7  20       95.49      119.59     11.71 o 
   1   7  20       16.83       12.72      4.64 o 
  -2   8  20      198.37      196.52     14.23 o 
  -1   8  20       44.39       38.23     11.55 o 
   0   8  20       14.57       18.66      4.25 o 
   1   8  20       10.93        9.97      4.36 o 
  -1   9  20       26.32       16.92      8.06 o 
   0   9  20        4.91        3.68      2.27 o 
  -3   1  21        0.45        3.07      2.54 o 
  -2   1  21      220.39      211.36     12.75 o 
  -1   1  21       39.52       25.56      8.42 o 
   0   1  21       33.24       24.17      7.46 o 
   1   1  21        4.19        6.43      2.69 o 
  -3   2  21        1.51        1.02      3.04 o 
  -2   2  21       94.80       94.17      7.53 o 
  -1   2  21       76.41       91.73      7.26 o 
   0   2  21       34.27       34.68      7.33 o 
   1   2  21       47.41       35.04     15.42 o 
  -3   3  21        1.52        2.87      2.60 o 
  -2   3  21      146.47      158.42     10.61 o 
  -1   3  21      138.94      139.14      8.67 o 
   0   3  21       58.41       38.30     10.57 o 
   1   3  21       10.66        9.22      5.35 o 
  -3   4  21        2.86        0.82      3.82 o 
  -2   4  21       56.38       39.66     12.66 o 
  -1   4  21       11.54        7.24      4.03 o 
   0   4  21        9.68       12.43      5.07 o 
   1   4  21        6.79        5.30      3.07 o 
  -2   5  21        0.11        2.74      1.87 o 
  -1   5  21       35.16       35.71      9.67 o 
   0   5  21       77.34       57.06     12.65 o 
   1   5  21        2.56        0.74      3.60 o 
  -2   6  21       23.84       18.21      7.27 o 
  -1   6  21       68.85       84.22      9.40 o 
   0   6  21        8.25        7.28      3.81 o 
  -1   7  21       54.21       30.62     10.24 o 
   0   7  21       23.66       19.15      6.09 o 
  -2   0  22      113.31      113.78     17.14 o 
  -1   0  22      364.03      381.53     33.27 o 
   0   0  22        5.96        3.61      3.15 o 
  -2   1  22       40.49       26.48     10.52 o 
  -1   1  22       25.68       20.50      6.53 o 
   0   1  22       33.95       22.62      6.57 o 
  -2   2  22      118.98      129.85      9.58 o 
  -1   2  22       97.39       98.90      8.71 o 
   0   2  22        4.94        5.00      4.09 o 
  -2   3  22       16.66       10.24      4.31 o 
  -1   3  22       22.21       19.55      5.49 o 
   0   3  22        5.83        1.96      3.76 o 
  -1   4  22       81.52       64.54     15.23 o 
   0   4  22      163.65      192.52     12.51 o 
  -1   5  22      119.32      119.95      8.38 o 
                                                 
